# Supplementary material for: Identification of key genes controlling anthocyanin biosynthesis in the fruits of a bud variety of Tarocco blood-orange
Source: BMC Plant Biol. 2025 Feb 20;25:230. doi: 10.1186/s12870-025-06212-7 (PMC11841362; doi:10.1186/s12870-025-06212-7)
Supplement: Supplementary file 2 — Supplementary Material 2: Table S1-S9 [file 12870_2025_6212_MOESM2_ESM.xlsx]

## Sheet: Table S1
Table S1 Sequences of all primers used in the RT-qPCR
Gene name	Gene ID	Forward primer sequence	Reverse primer sequence
CsRuby	Cs_ont_6g005110	TACGAGCAGGCTTGAACAGA	CCGCAATCAGTGACCATCTG
CsCHS	Cs_ont_9g012610	GTTGATCAAAGCACGTATCCGG	TACCTCCACCACCACCATATCT
CsPAL	Cs_ont_8g005310	AGGCTAGCAGTGATTGGGTT	GATCCTCACCAGCATTGCAG
CsDFR	Cs_ont_3g003380	TCAATGCCACCCAGTCTCAT	ATCTTCGAACTCTGTGGGCA
CsANS	Cs_ont_5g040910	ATCAGCCGGTTGAGGAGAAA	TTTCGTCGCTAGGCTTCTCA
CsPAL	Cs_ont_6g020620	TACAGTTCTGGGGATGCGTT	TCCATCACCCAATCACTGCT
CsF3H	Cs_ont_1g027890	ATCCAAAATGCCCACAACCC	GCTGCTGTTTGAGTTCACCA
CsGST	Cs_ont_6g006980	AAAGCTTTGGTGGATCAATGGC	TCAGATCAGCCAATGTGAAGCT
CsCYP92A6	Cs_ont_1g019190	TTTGGAGCGGGGAGAAGAAT	GCAAGTCTTGGCTGAGCTAC
CsAN1	Cs_ont_5g010100	ATTGGAGGGTGATCAACGGT	CAGCCCTTCTTTGTTCCCAC
CsWD40	Cs_ont_9g003440	AAGCCAAGAATCCCACCTCA	TAGCTTGGTGGGTGGGTAAG
CsACTIN	Cs_ont_7g004070	CCAATTCTCTCTTGAACCTGTCCTT	GAAGACCGTCAAGAGTAGTCAGT

## Sheet: Table S2
Table S2 Peel color of Tarocco (WT) and bud variety (MT) at different periods
Sampling	L*		a*		b*		H		CCI
period（DAF）	MT	WT	MT	WT	MT	WT	MT	WT	MT	WT
160	56.21±2.25*	60.74±1.58	-32.58±3.58*	-18.24±3.24	38.25±3.14*	51.53±2.98	130.42±3.41*	109.49±2.84	-15.15±2.7*	-5.83±1.76
175	60.75±1.52*	66.25±2.56	-28.25±2.53*	-9.56±2.35	44.58±3.48*	53.54±1.58	122.36±2.04*	100.12±1.89	-10.43±1.87*	-2.70±2.40
190	59.39±3.26*	74.43±2.67	-22.35±1.62*	-2.01±4.18	49.98±3.97*	62.14±2.52	114.09±1.31*	91.85±4.61	-7.66±1.44*	-0.46±0.92
205	66.37±5.73*	75.63±1.71	-14.63±8.06*	5.29±3.00	51.86±5.90*	63.44±1.66	105.75±7.63*	85.23±3.06	-4.79±3.22*	1.26±0.30
220	68.12±2.17*	73.54±1.54	-7.62±2.89*	8.24±1.92	52.30±2.28*	62.45±1.42	98.29±2.97*	82.48±2.35	-2.14±2.11*	1.79±1.33
235	69.32±2.87*	72.35±1.54	-2.98±3.15*	10.23±2.52	53.47±1.89*	61.57±1.56	93.19±2.93*	80.57±2.21	-0.80±2.48*	2.30±1.86
250	70.14±1.98	71.25±2.25	2.88±2.15*	12.48±2.45	56.58±3.25*	60.82±1.37	87.09±2.04*	78.40±2.55	0.73±2.67*	2.88±2.52
265	70.45±1.52	70.35±2.25	5.45±3.17*	14.33±2.47	58.85±2.58	60.14±1.98	84.71±2.75*	76.60±2.03	1.31±2.36*	3.39±2.38
280	70.85±2.65	69.63±1.41	10.21±2.33*	15.17±2.81	59.73±3.92	59.76±3.06	80.30±2.03*	75.76±3.11	2.46±0.79*	3.69±0.86
H, hue angle degree; CCI, citrus color index. The asterisks indicate statistically significant differences determined by the Student’s t-test, P < 0.05.

## Sheet: Table S3
Table S3 Pulp color of Tarocco (WT) and bud variety (MT) at different periods
Sampling	L*		a*		b*		H		CCI
period（DAF）	MT	WT	MT	WT	MT	WT	MT	WT	MT	WT
160	48.24±2.38	47.58±2.55	-4.89±0.23	-4.83±0.39	18.82±0.59	18.95±0.75	104.57±1.18	104.3±2.07	-5.39±0.96	-5.36±0.50
175	47.59±1.98	48.23±3.52	-4.44±0.51	-4.36±0.58	19.42±0.87	19.02±1.23	102.88±1.24	102.91±2.05	-4.80±0.95	-4.75±0.59
190	48.07±1.67	47.41±1.15	-4.21±0.45	-4.02±0.35	20.88±1.66*	18.85±0.93	101.4±2.71	102.04±1.85	-4.19±0.99	-4.50±0.51
205	49.30±4.95	48.37±1.41	-3.58±0.71*	-2.98±0.22	22.29±4.09	20.39±1.42	99.12±1.12	98.31±2.05	-3.26±0.63	-3.02±0.84
220	48.56±2.68	47.98±2.15	-3.42±0.46*	-2.58±0.25	21.74±2.15	21.01±0.89	98.94±1.1	97.00±1.85	-3.24±0.55*	-2.56±0.76
235	47.59±1.99	47.10±2.45	-3.05±0.58*	-2.32±0.15	22.39±1.57	21.23±0.87	97.76±1.27	96.24±1.98	-2.86±0.57*	-2.32±0.79
250	48.26±2.95	48.25±1.98	-2.85±0.45*	-1.78±0.28	23.75±0.85	22.74±1.54	96.84±1.35	94.48±1.74	-2.49±0.85*	-1.62±0.98
265	47.92±3.54	47.69±2.58	-2.21±0.41*	-0.78±0.45	24.59±1.09*	23.19±1.49	95.14±1.73*	91.93±1.12	-1.88±0.52*	-0.71±0.53
280	48.08±2.35	47.05±3.25	-2.06±0.82*	1.25±0.45	25.48±1.47*	23.81±2.57	94.62±1.94*	86.99±1.22	-1.68±0.96*	1.12±0.70
H, hue angle degree; CCI, citrus color index. The asterisks indicate statistically significant differences determined by the Student’s t-test, P < 0.05.

## Sheet: Table S4
Table S4 Fruit size, TSS, and acid-sugar of Tarocco (WT) and bud variety (MT) at different sampling periods
Sampling	Fruit weight (g)		Equatorial diameter (mm)		Length diameter (mm)		Fruit shape index		TSS (° Brix)		Acid-sugar ratio
Period（DAF）	MT	WT	MT	WT	MT	WT	MT	WT	MT	WT	MT	WT
160	243.78	241.88	71.93±1.75*	68.24±1.84	65.47±0.89*	60.45±1.25	0.91±0.08	0.87±0.07	12.71±0.63*	11.11±0.66	4.96±0.18*	3.99±0.09
175	245.11	248.7	74.45±2.50*	66.21±0.91	66.45±0.48*	60.21±0.82	0.89±0.01	0.9±0.03	14.22±0.73*	11.99±0.53	4.46±0.49	4.45±0.15
190	243.71	248.58	73.28±3.18	72.21±4.36	66.79±4.37	63.64±4.24	0.91±0.05*	0.86±0.03	15.43±0.40*	12.91±0.65	4.89±0.62*	3.91±0.17
205	248.72	243.37	73.30±2.50	73.79±3.88	67.65±2.74*	66.43±0.15	0.92±0.02*	0.90±0.04	15.63±0.59*	12.99±0.69	6.22±0.20*	4.58±0.26
220	247.02	242.63	74.41±1.40	73.03±2.94	68.38±1.85*	66.33±0.65	0.92±0.08*	0.88±0.07	14.91±0.67*	12.38±0.54	6.47±0.09*	5.71±0.05
235	248.78	243.89	75.65±1.24	74.58±2.45	68.26±1.78*	65.98±0.87	0.90±0.05*	0.87±0.02	14.96±0.32*	11.73±0.39	6.75±0.17*	4.81±0.23
250	246.78	239.84	74.40±1.58	73.59±1.99	68.31±2.08*	64.98±1.58	0.92±0.02*	0.86±0.05	15.54±0.50*	13.06±0.51	8.97±0.50*	6.58±0.29
265	245.85	246.77	73.96±1.49	73.28±1.49	67.27±1.98*	65.47±2.45	0.91±0.03*	0.86±0.03	15.58±0.30*	13.03±0.42	10.41±0.24*	6.63±0.20
280	254.08	242.36	74.37±1.59	73.48±2.09	68.37±2.89*	64.84±1.28	0.92±0.04*	0.86±0.09	15.80±0.58*	14.81±0.33	13.89±0.26*	11.56±0.09
TSS, Total soluble solids. The asterisks indicate statistically significant differences determined by the Student’s t-test, P < 0.05.

## Sheet: Table S5
Table S6 Anthocyanin and flavonoid contents of Tarocco (WT) and bud variety (MT) pulp at different sampling periods （μg·g-1）
Compounds	MT1-1	MT1-2	MT1-3	MT2-1	MT2-2	MT2-3	MT3-1	MT3-2	MT3-3	WT1-1	WT1-2	WT1-3	WT2-1	WT2-2	WT2-3	WT3-1	WT3-2	WT3-3
Cyanidin-3-O-(6-O-malonyl-beta-D-glucoside)	1.61	1.93	1.63	9.92	11.71	11.95	58.35	53.15	49.54	2.58	2.33	2.35	16.17	16.81	21.57	8.67	10.46	10.74
Cyanidin-3,5-O-diglucoside	0	0	0	0.02	0.01	0.01	0.03	0.03	0.03	0	0	0	0.01	0.01	0.01	0.01	0.01	0.01
Cyanidin-3-O-arabinoside	0	0	0	0.02	0.02	0.02	0.03	0.04	0.04	0	0	0	0.02	0.02	0.02	0.02	0.02	0.02
Cyanidin-3-O-sambubioside	0	0	0	0	0	0	0.01	0.01	0.01	0	0	0	0	0	0	0	0	0
Cyanidin-3-O-xyloside	0	0	0	0.15	0.16	0.16	0.35	0.36	0.36	0.1	0.1	0.1	0.18	0.19	0.18	0.14	0.14	0.14
Cyanidin-3-O-rutinoside	0.15	0.12	0.14	0.22	0.21	0.21	0.53	0.42	0.48	0.1	0.13	0.12	0.21	0.19	0.19	0.19	0.21	0.19
Cyanidin-3-O-galactoside	0.01	0.02	0.01	0.23	0.27	0.21	1.54	1.71	1.54	0.01	0.01	0.01	0.35	0.28	0.34	0.21	0.28	0.3
Cyanidin-3-O-sophoroside	0.03	0.05	0.04	0.37	0.29	0.35	3.6	3.69	3.08	0.03	0.04	0.03	0.78	0.67	0.71	0.47	0.49	0.47
Cyanidin-3-O-glucoside	0.96	0.95	0.85	5.92	6.24	6.22	28.4	29.29	23.74	0.81	0.72	0.83	7.12	7.26	6.74	5.93	6.62	7.28
Cyanidin-3-O-(6-O-p-coumaroyl)-glucoside	0.06	0.06	0.05	0.06	0.06	0.06	0.09	0.09	0.1	0	0	0	0.05	0.05	0.05	0.05	0.05	0.05
Delphinidin-3-O-glucoside	0	0	0	0.03	0.01	0.02	0.31	0.34	0.33	0	0	0	0	0	0	0	0	0
Delphinidin-3-O-rutinoside-5-O-glucoside	0.26	0.47	0.34	0.6	0.26	0.29	0.46	0.46	0.55	0.55	0.44	0.41	0.48	0.69	0.43	0.33	0.21	0.29
Delphinidin-3-O-rutinoside	0.18	0.14	0.15	0.14	0.12	0.12	0.14	0.13	0.16	0.21	0.16	0.17	0.12	0.15	0.14	0.15	0.09	0.11
Delphinidin-3-O-galactoside	0.2	0.21	0.2	0.16	0.14	0.15	0.16	0.16	0.17	0.19	0.17	0.19	0.19	0.2	0.16	0.17	0.22	0.24
Delphinidin	0.09	0.1	0.1	0.1	0.08	0.1	0.1	0.1	0.09	0.08	0.08	0.09	0.08	0.07	0.08	0.1	0.09	0.09
Delphinidin-3-O-(6-O-malonyl-beta-D-glucoside)	0.08	0.09	0.1	0.11	0.08	0.11	0.12	0.14	0.16	0.13	0.11	0.11	0.19	0.2	0.17	0.11	0.12	0.1
Delphinidin-3-O-(6-O-p-coumaroyl)-glucoside	0.44	0.56	0.28	0.24	0.3	0.29	0.37	0.45	0.55	0.34	0.49	0.6	0.53	0.39	0.34	0.34	0.4	0.28
Malvidin-3-O-galactoside	0	0	0	0	0.01	0.01	0.01	0.01	0.01	0	0	0	0	0	0	0	0	0
Malvidin	0	0	0	0.05	0.05	0.05	0	0	0	0	0	0	0.05	0.05	0.05	0.05	0.05	0.05
Malvidin-3-O-(6-O-malonyl-beta-D-glucoside)	0	0	0	0.06	0.05	0.05	0.11	0.11	0.1	0	0	0	0.06	0.06	0.06	0	0	0
Pelargonidin-3-O-rutinoside-5-O-glucoside	0.18	0.21	0.19	0.18	0.21	0.21	0.15	0.25	0.26	0.23	0.21	0.22	0.17	0.16	0.15	0.19	0.2	0.12
Pelargonidin-3-O-(6-O-p-coumaroyl)-glucoside	1.59	2.23	1.97	1.94	2.18	2.13	2.76	2.52	2.85	0.98	0.94	0.93	0.72	0.86	0.87	1.56	1.48	1.13
Pelargonidin	0.09	0.09	0.09	0.13	0.14	0.14	0.08	0.08	0.07	0.12	0.12	0.13	0.15	0.13	0.14	0.1	0.1	0.11
Pelargonidin-3-O-rutinoside	0.08	0.11	0.1	0.1	0.09	0.1	0.12	0.11	0.11	0.09	0.09	0.09	0.09	0.07	0.07	0.12	0.11	0.1
Pelargonidin-3-O-arabinoside	0.07	0.08	0.08	0.11	0.11	0.1	0.12	0.11	0.11	0.05	0.05	0.05	0	0	0	0	0	0
Peonidin-3-O-rutinoside	0.05	0.05	0.05	0.05	0.04	0.05	0.05	0.05	0.05	0.05	0.05	0.05	0.05	0.04	0.04	0.05	0.05	0.05
Peonidin-3-O-(6-O-malonyl-beta-D-glucoside)	0.06	0.07	0.06	0.12	0.14	0.11	0.47	0.4	0.42	0.06	0.06	0.06	0.13	0.13	0.15	0.1	0.09	0.11
Peonidin-3-O-glucoside	0.01	0.01	0.01	0.01	0.01	0.01	0.04	0.05	0.04	0.01	0.01	0.01	0.01	0.01	0.01	0.02	0.02	0.02
Peonidin-3-O-(6-O-p-coumaroyl)-glucoside	0.19	0.16	0.1	0.25	0.3	0.35	0.22	0.18	0.14	0.1	0.08	0.09	0.2	0.19	0.18	0.18	0.15	0.12
Peonidin-3-O-galactoside	0.07	0.07	0.06	0.07	0.07	0.06	0.07	0.06	0.07	0.06	0.08	0.07	0.06	0.05	0.06	0.07	0.08	0.06
Peonidin	0.05	0.06	0.06	0.06	0.06	0.06	0	0	0	0.07	0.06	0.06	0.07	0.06	0.06	0.06	0.05	0.06
Petunidin-3-O-rutinoside	0.4	0.44	0.53	0.41	0.63	0.64	0.38	0.54	0.76	0.5	0.5	0.4	0.4	0.38	0.31	0.32	0.33	0.46
Petunidin-3-O-sophoroside	0.09	0.08	0.12	0.08	0.08	0.13	0.12	0.09	0.08	0.11	0.07	0.15	0.09	0.1	0.1	0.1	0.08	0.09
Petunidin-3-O-sambubioside	0.06	0.06	0.07	0.07	0.07	0.07	0.06	0.06	0.06	0.05	0.06	0.06	0.06	0.08	0.07	0.06	0.05	0.05
Petunidin-3-O-(6-O-p-coumaroyl)-glucoside	0.6	0.45	0.47	0.33	0.35	0.47	0.47	0.41	0.36	0.64	0.49	0.6	0.75	0.45	0.55	0.25	0.38	0.24
Petunidin-3-O-5-O-(6-O-coumaroyl)-diglucoside	0.6	0.58	0.39	0.63	0.67	0.79	0.61	0.47	0.42	0.57	0.52	0.56	0.65	0.57	0.61	0.88	0.78	0.79
Petunidin-3-O-galactoside	0.17	0.19	0.16	0.15	0.17	0.16	0.18	0.17	0.19	0.17	0.18	0.18	0.16	0.13	0.17	0.18	0.16	0.21
Petunidin-3-O-(6-O-malonyl-beta-D-glucoside)	0.06	0.07	0.07	0.08	0.08	0.09	0	0	0	0.06	0.07	0.06	0.08	0.08	0.07	0	0	0
Afzelin	1.04	0.98	1.05	0.99	0.9	1.03	1.44	1.49	1.32	1.1	1.17	1.09	1.59	1.66	1.52	1.3	1.14	1.12
Kaempferol-3-O-rutinoside	14.61	10.68	15.02	10.5	10.81	10.66	12.09	11.51	14.32	15.86	15.73	11.34	13.16	13.58	12.14	9.95	9.81	9.5
Quercetin-3-O-glucoside	8.48	7.6	7.4	4.96	6.7	6.92	10.75	5.99	8.05	5.5	6.76	4.88	6.42	5.91	4.93	3.35	3.79	3.14
Naringenin	0	0	0	0	0	0	0.13	0.12	0.13	0.1	0.09	0.1	0.08	0.07	0.09	0	0	0
Naringenin-7-O-glucoside	1.09	1.22	1.32	2.31	2.17	1.62	1.51	1.88	1.6	1.27	1.23	1.17	0.79	0.75	0.74	0.94	0.96	1.01
Rutin	50.07	41.46	30.02	22.1	18.85	14.97	24.18	20.83	21.6	50.23	33.69	43.02	37.82	29.97	25.79	16.72	16.8	11.58

## Sheet: Table S6
Table S6 Overview of the transcriptome sequencing dataset and quality check.
Sample	Raw reads	Raw bases	Clean reads	Clean bases	Error rate(%)	Q20(%)	Q30(%)	GC content(%)
R1_1	53204426	8033868326	52856324	7840431177	0.0256	97.84	93.55	44.5
R1_2	48103936	7263694336	47665600	7068189544	0.0266	97.49	92.67	44.65
R1_3	51890960	7835534960	51461482	7603796247	0.0256	97.85	93.63	44.65
R2_1	41129768	6210594968	40843698	6073351046	0.0266	97.48	92.6	44.4
R2_2	41748972	6304094772	41393870	6152276321	0.0258	97.79	93.42	44.41
R2_3	60967318	9206065018	60435224	8768525669	0.0253	97.95	93.94	44.43
R3_1	85782600	12953172600	85211274	12675233183	0.0251	98.05	94.07	44.4
R3_2	54027638	8158173338	53584170	7886099520	0.0256	97.83	93.62	44.43
R3_3	63413802	9575484102	62888900	9155510434	0.0255	97.9	93.73	44.43
Y1_1	51281862	7743561162	50890754	7489433303	0.0259	97.76	93.36	44.65
Y1_2	44735620	6755078620	44332884	6623350913	0.0259	97.74	93.3	44.48
Y1_3	63218640	9546014640	62742498	9272734111	0.0255	97.89	93.7	44.68
Y2_1	44395432	6703710232	43904966	6519070538	0.0256	97.82	93.56	44.34
Y2_2	43306552	6539289352	42937148	6367455401	0.0259	97.73	93.34	44.51
Y2_3	44501750	6719764250	44114066	6613586326	0.0266	97.47	92.59	44.72
Y3_1	43951378	6636658078	43677784	6532397815	0.026	97.69	93.11	44.63
Y3_2	49739024	7510592624	49366574	7361710641	0.0258	97.77	93.35	44.65
Y3_3	43842618	6620235318	43504388	6498378512	0.0258	97.77	93.3	44.54

## Sheet: Table S7
Table S7 The detailed information of the 1695 novel genes annotated in the present study
Gene ID	Gene Description	GO_id	GO_term	Go_description	KO_id	KO_name	Pathway_id	Pathway_definition
MSTRG.19394
MSTRG.154		GO:0006885; GO:0015672; GO:0016021; GO:0012505; GO:0030247; GO:0015299; GO:0004674; GO:0004672; GO:0005524	biological_process; biological_process; cellular_component; cellular_component; molecular_function; molecular_function; molecular_function; molecular_function; molecular_function;	BP:regulation of pH; BP:monovalent inorganic cation transport; CC:integral component of membrane; CC:endomembrane system; MF:polysaccharide binding; MF:solut; MF:protein serine/threonine kinase activity; MF:protein kinase activity; MF:ATP binding;
MSTRG.14469
MSTRG.17892		GO:0003676	molecular_function;	MF:nucleic acid binding;
MSTRG.5294
MSTRG.4160		GO:0006952; GO:0005524; GO:0043531	biological_process; molecular_function; molecular_function;	BP:defense response; MF:ATP binding; MF:ADP binding;
MSTRG.15426		GO:0016021; GO:0046983	cellular_component; molecular_function;	CC:integral component of membrane; MF:protein dimerization activity;
MSTRG.20372
MSTRG.19770
MSTRG.6716
MSTRG.5748
MSTRG.10486		GO:0016021	cellular_component;	CC:integral component of membrane;
MSTRG.6946		GO:0043531	molecular_function;	MF:ADP binding;
MSTRG.6617		GO:0006468; GO:0007166; GO:0005886; GO:0004672; GO:0004674; GO:0005524	biological_process; biological_process; cellular_component; molecular_function; molecular_function; molecular_function;	BP:protein phosphorylation; BP:cell surface receptor signaling pathway; CC:plasma membrane; MF:protein kinase activity; MF:protein serine/threonine kinase activity; MF:ATP binding;
MSTRG.6970
MSTRG.20354		GO:0003676	molecular_function;	MF:nucleic acid binding;
MSTRG.6948		GO:0015074; GO:0005634; GO:0004190; GO:0003676	biological_process; cellular_component; molecular_function; molecular_function;	BP:DNA integration; CC:nucleus; MF:aspartictype endopeptidase activity; MF:nucleic acid binding;
MSTRG.16278
MSTRG.19147
MSTRG.11436		GO:0015074; GO:0003676	biological_process; molecular_function;	BP:DNA integration; MF:nucleic acid binding;	K22522	LOG
MSTRG.20409
MSTRG.20415		GO:0015074; GO:0005634; GO:0004190; GO:0003676	biological_process; cellular_component; molecular_function; molecular_function;	BP:DNA integration; CC:nucleus; MF:aspartictype endopeptidase activity; MF:nucleic acid binding;
MSTRG.11444
MSTRG.14414
MSTRG.20407
MSTRG.19331		GO:0016021; GO:0046983; GO:0016491; GO:0004523; GO:0003677	cellular_component; molecular_function; molecular_function; molecular_function; molecular_function;	CC:integral component of membrane; MF:protein dimerization activity; MF:oxidoreductase activity; MF:RNADNA hybrid ribonuclease activity; MF:DNA binding;
MSTRG.5913
MSTRG.263		GO:0015074; GO:0016301; GO:0004190; GO:0003676	biological_process; molecular_function; molecular_function; molecular_function;	BP:DNA integration; MF:kinase activity; MF:aspartictype endopeptidase activity; MF:nucleic acid binding;
MSTRG.14113		GO:0016021	cellular_component;	CC:integral component of membrane;
MSTRG.10583		GO:0042578	molecular_function;	MF:phosphoric ester hydrolase activity;
MSTRG.19692					K22522	LOG
MSTRG.17367
MSTRG.2877
MSTRG.20616
MSTRG.9061
MSTRG.15999
MSTRG.18162		GO:0016787	molecular_function;	MF:hydrolase activity;
MSTRG.19643		GO:0043531	molecular_function;	MF:ADP binding;
MSTRG.19618
MSTRG.17452
MSTRG.20361
MSTRG.842
MSTRG.17677		GO:0016021; GO:0022857; GO:0008234	cellular_component; molecular_function; molecular_function;	CC:integral component of membrane; MF:transmembrane transporter activity; MF:cysteinetype peptidase activity;
MSTRG.10765		GO:0003964; GO:0004523; GO:0003676	molecular_function; molecular_function; molecular_function;	MF:RNAdirected DNA polymerase activity; MF:RNADNA hybrid ribonuclease activity; MF:nucleic acid binding;
MSTRG.10392		GO:0005634; GO:0003700; GO:0003677	cellular_component; molecular_function; molecular_function;	CC:nucleus; MF:transcription factor activity, sequencespecific DNA binding; MF:DNA binding;
MSTRG.9521
MSTRG.17263
MSTRG.3623
MSTRG.9490		GO:0015074; GO:0003676	biological_process; molecular_function;	BP:DNA integration; MF:nucleic acid binding;	K23288	VPS50
MSTRG.7798					K00430	E1.11.1.7	map00940	Phenylpropanoid biosynthesis
MSTRG.20366		GO:0015074; GO:0005634; GO:0004190; GO:0003676	biological_process; cellular_component; molecular_function; molecular_function;	BP:DNA integration; CC:nucleus; MF:aspartictype endopeptidase activity; MF:nucleic acid binding;
MSTRG.11631
MSTRG.5962		GO:0045944; GO:0006367; GO:0005669; GO:0044212; GO:0008270; GO:0003682; GO:0008237	biological_process; biological_process; cellular_component; molecular_function; molecular_function; molecular_function; molecular_function;	BP:positive regulation of transcription from RNA polymerase II promoter; BP:transcription initiation from RNA polymerase II promoter; CC:transcription factor TFIID complex; MF:transcription regulatory region DNA binding; MF:zinc ion binding; MF:chromatin binding; MF:metallopeptidase activity;	K03128	TAF2	map03022	Basal transcription factors
MSTRG.10942		GO:0007165; GO:0043531	biological_process; molecular_function;	BP:signal transduction; MF:ADP binding;
MSTRG.11242
MSTRG.807		GO:0043531	molecular_function;	MF:ADP binding;
MSTRG.14448		GO:0043531	molecular_function;	MF:ADP binding;	K13459	RPS2	map04626	Plantpathogen interaction
MSTRG.16138		GO:0008234	molecular_function;	MF:cysteinetype peptidase activity;
MSTRG.4589
MSTRG.11736		GO:0015074; GO:0003676	biological_process; molecular_function;	BP:DNA integration; MF:nucleic acid binding;	K22522	LOG
MSTRG.998
MSTRG.19353
MSTRG.12403
MSTRG.20681
MSTRG.15477		GO:0006432; GO:0043039; GO:0005737; GO:0009328; GO:0005829; GO:0004826; GO:0000049; GO:0004812; GO:0005524	biological_process; biological_process; cellular_component; cellular_component; cellular_component; molecular_function; molecular_function; molecular_function; molecular_function;	BP:phenylalanyltRNA aminoacylation; BP:tRNA aminoacylation; CC:cytoplasm; CC:phenylalaninetRNA ligase complex; CC:cytosol; MF:phenylalaninetRNA ligase activity; MF:tRNA binding; MF:aminoacyltRNA ligase activity; MF:ATP binding;	K01889	FARSA, pheS	map00970	AminoacyltRNA biosynthesis
MSTRG.20700
MSTRG.20695
MSTRG.3327		GO:0035556; GO:0018105; GO:0004674; GO:0005524; GO:0004672	biological_process; biological_process; molecular_function; molecular_function; molecular_function;	BP:intracellular signal transduction; BP:peptidylserine phosphorylation; MF:protein serine/threonine kinase activity; MF:ATP binding; MF:protein kinase activity;
MSTRG.6332		GO:0006122; GO:0009060; GO:0005743; GO:0005739; GO:0005750; GO:0070469; GO:0008121	biological_process; biological_process; cellular_component; cellular_component; cellular_component; cellular_component; molecular_function;	BP:mitochondrial electron transport, ubiquinol to cytochrome c; BP:aerobic respiration; CC:mitochondrial inner membrane; CC:mitochondrion; CC:mitochondrial respiratory chain complex III; CC:respiratory chain; MF:ubiquinolcytochromec reductase activity;	K00416	QCR6, UQCRH	map00190	Oxidative phosphorylation
MSTRG.14212
MSTRG.14074
MSTRG.10741
MSTRG.5582		GO:0016021	cellular_component;	CC:integral component of membrane;
MSTRG.11005		GO:0005634; GO:0003700	cellular_component; molecular_function;	CC:nucleus; MF:transcription factor activity, sequencespecific DNA binding;
MSTRG.3399
MSTRG.14598		GO:0005840	cellular_component;	CC:ribosome;	K19033	PSRP4, RPS31
MSTRG.427		GO:0006075; GO:0006281; GO:0006623; GO:0045717; GO:0071985; GO:0016459; GO:0005768; GO:0005829; GO:0000148; GO:0009506; GO:0005634; GO:0016021; GO:0003843; GO:0008641; GO:0003779; GO:0003774; GO:1905394; GO:0003677; GO:0036313; GO:0005524; GO:0004519	biological_process; biological_process; biological_process; biological_process; biological_process; cellular_component; cellular_component; cellular_component; cellular_component; cellular_component; cellular_component; cellular_component; molecular_function; molecular_function; molecular_function; molecular_function; molecular_function; molecular_function; molecular_function; molecular_function;…	BP:; BP:DNA repair; BP:protein targeting to vacuole; BP:negative regulation of fatty acid biosynthetic process; BP:multivesicular body sorting pathway; CC:myosin complex; CC:endosome; CC:cytosol; CC:1,3betaDglucan synthase complex; CC:plasmodesma; CC:nucleus; CC:integral component of membrane; MF:1,3betaDglucan synthase activity; MF:small protein activating enzyme activity; MF:actin binding; MF:m…
MSTRG.10872		GO:0007165; GO:0043531	biological_process; molecular_function;	BP:signal transduction; MF:ADP binding;
MSTRG.6031
MSTRG.5647		GO:0043531	molecular_function;	MF:ADP binding;	K13459	RPS2	map04626	Plantpathogen interaction
MSTRG.19211
MSTRG.14530		GO:0043231; GO:0080043; GO:0008194; GO:0080044; GO:0016758	cellular_component; molecular_function; molecular_function; molecular_function; molecular_function;	CC:intracellular membranebounded organelle; MF:quercetin 3Oglucosyltransferase activity; MF:UDPglycosyltransferase activity; MF:quercetin 7Oglucosyltransferase activity; MF:transferase activity, transferring hexosyl groups;
MSTRG.8836
MSTRG.672		GO:0046513; GO:0016021; GO:0005783; GO:0050291; GO:0016410	biological_process; cellular_component; cellular_component; molecular_function; molecular_function;	BP:ceramide biosynthetic process; CC:integral component of membrane; CC:endoplasmic reticulum; MF:sphingosine Nacyltransferase activity; MF:Nacyltransferase activity;
MSTRG.11606
MSTRG.9966
MSTRG.1342
MSTRG.786		GO:0005524; GO:0004672	molecular_function; molecular_function;	MF:ATP binding; MF:protein kinase activity;
MSTRG.5939		GO:0016021	cellular_component;	CC:integral component of membrane;
MSTRG.18217
MSTRG.20626		GO:0006221; GO:0006225; GO:0005829; GO:0005737; GO:0033862	biological_process; biological_process; cellular_component; cellular_component; molecular_function;	BP:pyrimidine nucleotide biosynthetic process; BP:UDP biosynthetic process; CC:cytosol; CC:cytoplasm; MF:UMP kinase activity;
MSTRG.15332		GO:0015074; GO:0016779; GO:0004523; GO:0003676	biological_process; molecular_function; molecular_function; molecular_function;	BP:DNA integration; MF:nucleotidyltransferase activity; MF:RNADNA hybrid ribonuclease activity; MF:nucleic acid binding;
MSTRG.5334					K09264	K09264
MSTRG.10403		GO:0006355; GO:0008270	biological_process; molecular_function;	BP:regulation of transcription, DNAtemplated; MF:zinc ion binding;
MSTRG.11716
MSTRG.724		GO:0016021; GO:0003677	cellular_component; molecular_function;	CC:integral component of membrane; MF:DNA binding;
MSTRG.19555
MSTRG.14986
MSTRG.19846
MSTRG.1014
MSTRG.20625		GO:0006221; GO:0005737; GO:0009041; GO:0033862	biological_process; cellular_component; molecular_function; molecular_function;	BP:pyrimidine nucleotide biosynthetic process; CC:cytoplasm; MF:uridylate kinase activity; MF:UMP kinase activity;
MSTRG.3530		GO:0006351; GO:0016021; GO:0003899; GO:0008270; GO:0003677	biological_process; cellular_component; molecular_function; molecular_function; molecular_function;	BP:transcription, DNAtemplated; CC:integral component of membrane; MF:DNAdirected RNA polymerase activity; MF:zinc ion binding; MF:DNA binding;
MSTRG.2484		GO:0006468; GO:0048544; GO:0016021; GO:0005886; GO:0004674; GO:0004672; GO:0005524	biological_process; biological_process; cellular_component; cellular_component; molecular_function; molecular_function; molecular_function;	BP:protein phosphorylation; BP:recognition of pollen; CC:integral component of membrane; CC:plasma membrane; MF:protein serine/threonine kinase activity; MF:protein kinase activity; MF:ATP binding;
MSTRG.6148
MSTRG.15533
MSTRG.7184
MSTRG.11721
MSTRG.20170
MSTRG.4968
MSTRG.15759
MSTRG.8065		GO:0006468; GO:0048544; GO:0016021; GO:0005886; GO:0004674; GO:0004672; GO:0005524	biological_process; biological_process; cellular_component; cellular_component; molecular_function; molecular_function; molecular_function;	BP:protein phosphorylation; BP:recognition of pollen; CC:integral component of membrane; CC:plasma membrane; MF:protein serine/threonine kinase activity; MF:protein kinase activity; MF:ATP binding;
MSTRG.14336		GO:0006355; GO:0006367	biological_process; biological_process;	BP:regulation of transcription, DNAtemplated; BP:transcription initiation from RNA polymerase II promoter;	K03136	TFIIE1, GTF2E1, TFA1, tfe	map03022	Basal transcription factors
MSTRG.19432
MSTRG.6601		GO:0043531	molecular_function;	MF:ADP binding;
MSTRG.20356		GO:0003676	molecular_function;	MF:nucleic acid binding;
MSTRG.6371		GO:0046983; GO:0004523; GO:0003677	molecular_function; molecular_function; molecular_function;	MF:protein dimerization activity; MF:RNADNA hybrid ribonuclease activity; MF:DNA binding;
MSTRG.20413
MSTRG.15002
MSTRG.5709		GO:0006606; GO:0061608; GO:0043531	biological_process; molecular_function; molecular_function;	BP:protein import into nucleus; MF:nuclear import signal receptor activity; MF:ADP binding;
MSTRG.6113		GO:0006355; GO:0008270	biological_process; molecular_function;	BP:regulation of transcription, DNAtemplated; MF:zinc ion binding;
MSTRG.11984		GO:0016021	cellular_component;	CC:integral component of membrane;
MSTRG.20649		GO:0015074; GO:0005634; GO:0004190; GO:0003676	biological_process; cellular_component; molecular_function; molecular_function;	BP:DNA integration; CC:nucleus; MF:aspartictype endopeptidase activity; MF:nucleic acid binding;
MSTRG.15180		GO:0006629; GO:0016021; GO:0016627; GO:0016491	biological_process; cellular_component; molecular_function; molecular_function;	BP:lipid metabolic process; CC:integral component of membrane; MF:oxidoreductase activity, acting on the CHCH group of donors; MF:oxidoreductase activity;
MSTRG.18922		GO:0009308; GO:0048038; GO:0005507; GO:0008131	biological_process; molecular_function; molecular_function; molecular_function;	BP:amine metabolic process; MF:quinone binding; MF:copper ion binding; MF:primary amine oxidase activity;	K00276	AOC3, AOC2, tynA	map00260; map00960; map00950; map00360; map00350; map00410	Glycine, serine and threonine metabolism; Tropane, piperidine and pyridine alkaloid biosynthesis; Isoquinoline alkaloid biosynthesis; Phenylalanine metabolism; Tyrosine metabolism; betaAlanine metabolism
MSTRG.4186					K22522	LOG
MSTRG.5839		GO:0043231; GO:0016021; GO:0005388; GO:0005524; GO:0019829	cellular_component; cellular_component; molecular_function; molecular_function; molecular_function;	CC:intracellular membranebounded organelle; CC:integral component of membrane; MF:calciumtransporting ATPase activity; MF:ATP binding; MF:cationtransporting ATPase activity;	K01537	ATP2C
MSTRG.2566		GO:0016021	cellular_component;	CC:integral component of membrane;
MSTRG.4719
MSTRG.3382
MSTRG.20391
MSTRG.12149
MSTRG.1117		GO:0016021; GO:0005802; GO:0005768; GO:0012505	cellular_component; cellular_component; cellular_component; cellular_component;	CC:integral component of membrane; CC:transGolgi network; CC:endosome; CC:endomembrane system;
MSTRG.3454		GO:0006979; GO:0005829; GO:0004602; GO:0004601	biological_process; cellular_component; molecular_function; molecular_function;	BP:response to oxidative stress; CC:cytosol; MF:glutathione peroxidase activity; MF:peroxidase activity;	K00432	gpx, btuE, bsaA	map00590; map00480	Arachidonic acid metabolism; Glutathione metabolism
MSTRG.3867
MSTRG.3875		GO:0016021	cellular_component;	CC:integral component of membrane;
MSTRG.6558		GO:0043531	molecular_function;	MF:ADP binding;
MSTRG.18675
MSTRG.20432
MSTRG.16000
MSTRG.6612		GO:0098542; GO:0006412; GO:0016020; GO:0005840; GO:0016021; GO:0004497; GO:0020037; GO:0016709; GO:0016705; GO:0003735; GO:0005506	biological_process; biological_process; cellular_component; cellular_component; cellular_component; molecular_function; molecular_function; molecular_function; molecular_function; molecular_function; molecular_function;	BP:defense response to other organism; BP:translation; CC:membrane; CC:ribosome; CC:integral component of membrane; MF:monooxygenase activity; MF:heme binding; MF:oxidoreductase activity, acting on paired donors, with incorporation or reduction of molecular oxygen, NA; MF:oxidoreductase activity, acting on paired donors, with incorporation or reduction of molecular oxygen; MF:structural constitue…	K23136	CYP82C4
MSTRG.10780		GO:0007165; GO:0043531	biological_process; molecular_function;	BP:signal transduction; MF:ADP binding;
MSTRG.9082
MSTRG.19567		GO:0009058; GO:0005783; GO:0005886; GO:0009505; GO:0009506; GO:0016844	biological_process; cellular_component; cellular_component; cellular_component; cellular_component; molecular_function;	BP:biosynthetic process; CC:endoplasmic reticulum; CC:plasma membrane; CC:planttype cell wall; CC:plasmodesma; MF:strictosidine synthase activity;	K21407	APMAP
MSTRG.14024
MSTRG.20363
MSTRG.840
MSTRG.15371
MSTRG.14431		GO:0015074; GO:0003964; GO:0004190; GO:0008270; GO:0003676	biological_process; molecular_function; molecular_function; molecular_function; molecular_function;	BP:DNA integration; MF:RNAdirected DNA polymerase activity; MF:aspartictype endopeptidase activity; MF:zinc ion binding; MF:nucleic acid binding;
MSTRG.3510
MSTRG.11466
MSTRG.11150
MSTRG.11198
MSTRG.20422
MSTRG.10929		GO:0007165; GO:0043531	biological_process; molecular_function;	BP:signal transduction; MF:ADP binding;
MSTRG.7105		GO:0016021	cellular_component;	CC:integral component of membrane;
MSTRG.13592		GO:0016021; GO:0004674; GO:0005524	cellular_component; molecular_function; molecular_function;	CC:integral component of membrane; MF:protein serine/threonine kinase activity; MF:ATP binding;
MSTRG.7695
MSTRG.19613
MSTRG.13799		GO:0016021; GO:0004674; GO:0005524; GO:0004672	cellular_component; molecular_function; molecular_function; molecular_function;	CC:integral component of membrane; MF:protein serine/threonine kinase activity; MF:ATP binding; MF:protein kinase activity;	K04730	IRAK1
MSTRG.16681		GO:0005739; GO:0003735	cellular_component; molecular_function;	CC:mitochondrion; MF:structural constituent of ribosome;
MSTRG.17555
MSTRG.14103		GO:0015074; GO:0008270; GO:0003676	biological_process; molecular_function; molecular_function;	BP:DNA integration; MF:zinc ion binding; MF:nucleic acid binding;
MSTRG.6661		GO:0006952; GO:0005524; GO:0043531	biological_process; molecular_function; molecular_function;	BP:defense response; MF:ATP binding; MF:ADP binding;
MSTRG.2936
MSTRG.20684
MSTRG.5964
MSTRG.20388		GO:0015074; GO:0003964; GO:0003676	biological_process; molecular_function; molecular_function;	BP:DNA integration; MF:RNAdirected DNA polymerase activity; MF:nucleic acid binding;
MSTRG.11924		GO:0009966; GO:0043666; GO:0004864	biological_process; biological_process; molecular_function;	BP:regulation of signal transduction; BP:regulation of phosphoprotein phosphatase activity; MF:protein phosphatase inhibitor activity;	K16833	PPP1R2, IPP2
MSTRG.14826
MSTRG.416
MSTRG.6169
MSTRG.496		GO:0006355; GO:0005634; GO:0003677	biological_process; cellular_component; molecular_function;	BP:regulation of transcription, DNAtemplated; CC:nucleus; MF:DNA binding;
MSTRG.273		GO:0006952; GO:0005524; GO:0043531	biological_process; molecular_function; molecular_function;	BP:defense response; MF:ATP binding; MF:ADP binding;
MSTRG.149
MSTRG.20706
MSTRG.19355
MSTRG.7919
MSTRG.20687
MSTRG.15471
MSTRG.17807
MSTRG.14305		GO:0006401; GO:0003724; GO:0003676; GO:0005524; GO:0004386	biological_process; molecular_function; molecular_function; molecular_function; molecular_function;	BP:RNA catabolic process; MF:RNA helicase activity; MF:nucleic acid binding; MF:ATP binding; MF:helicase activity;	K12854	SNRNP200, BRR2	map03040	Spliceosome
MSTRG.19765
MSTRG.5688		GO:0043531	molecular_function;	MF:ADP binding;
MSTRG.3395
MSTRG.433
MSTRG.14050
MSTRG.11007		GO:0032259; GO:0046983; GO:0008171	biological_process; molecular_function; molecular_function;	BP:methylation; MF:protein dimerization activity; MF:Omethyltransferase activity;	K13066	E2.1.1.68, COMT	map00940	Phenylpropanoid biosynthesis
MSTRG.2720
MSTRG.10148
MSTRG.6472		GO:0006952; GO:0005524; GO:0043531	biological_process; molecular_function; molecular_function;	BP:defense response; MF:ATP binding; MF:ADP binding;
MSTRG.6335		GO:0009535; GO:0009570; GO:0009507	cellular_component; cellular_component; cellular_component;	CC:chloroplast thylakoid membrane; CC:chloroplast stroma; CC:chloroplast;
MSTRG.10342		GO:0006952; GO:0005524; GO:0043531	biological_process; molecular_function; molecular_function;	BP:defense response; MF:ATP binding; MF:ADP binding;
MSTRG.15261
MSTRG.3408		GO:0045041; GO:0006458; GO:0042026; GO:0005829; GO:0051082; GO:0005524	biological_process; biological_process; biological_process; cellular_component; molecular_function; molecular_function;	BP:protein import into mitochondrial intermembrane space; BP:'de novo' protein folding; BP:protein refolding; CC:cytosol; MF:unfolded protein binding; MF:ATP binding;	K04077	groEL, HSPD1	map03018	RNA degradation
MSTRG.8121		GO:0010333; GO:0000287	molecular_function; molecular_function;	MF:terpene synthase activity; MF:magnesium ion binding;	K15803	GERD	map00909	Sesquiterpenoid and triterpenoid biosynthesis
MSTRG.5960		GO:0015846; GO:0042597; GO:0019808	biological_process; cellular_component; molecular_function;	BP:polyamine transport; CC:periplasmic space; MF:polyamine binding;
MSTRG.1417
MSTRG.5251
MSTRG.18215
MSTRG.20652		GO:0004519	molecular_function;	MF:endonuclease activity;
MSTRG.20628		GO:0015074; GO:0005634; GO:0004190; GO:0003676	biological_process; cellular_component; molecular_function; molecular_function;	BP:DNA integration; CC:nucleus; MF:aspartictype endopeptidase activity; MF:nucleic acid binding;
MSTRG.10240		GO:0016021; GO:0003677	cellular_component; molecular_function;	CC:integral component of membrane; MF:DNA binding;
MSTRG.492
MSTRG.17578
MSTRG.18987
MSTRG.12415
MSTRG.8475		GO:0006412; GO:0005840; GO:0015935; GO:0022627; GO:0008270; GO:0003735; GO:0003723	biological_process; cellular_component; cellular_component; cellular_component; molecular_function; molecular_function; molecular_function;	BP:translation; CC:ribosome; CC:small ribosomal subunit; CC:cytosolic small ribosomal subunit; MF:zinc ion binding; MF:structural constituent of ribosome; MF:RNA binding;	K02980	RPS29e, RPS29	map03010	Ribosome
MSTRG.8899		GO:0016021; GO:0015211	cellular_component; molecular_function;	CC:integral component of membrane; MF:purine nucleoside transmembrane transporter activity;
MSTRG.18756		GO:0004523; GO:0003676	molecular_function; molecular_function;	MF:RNADNA hybrid ribonuclease activity; MF:nucleic acid binding;
MSTRG.7928		GO:0043531	molecular_function;	MF:ADP binding;
MSTRG.20690
MSTRG.16437
MSTRG.15478		GO:0006432; GO:0043039; GO:0005737; GO:0009328; GO:0005829; GO:0004826; GO:0000049; GO:0004812; GO:0005524	biological_process; biological_process; cellular_component; cellular_component; cellular_component; molecular_function; molecular_function; molecular_function; molecular_function;	BP:phenylalanyltRNA aminoacylation; BP:tRNA aminoacylation; CC:cytoplasm; CC:phenylalaninetRNA ligase complex; CC:cytosol; MF:phenylalaninetRNA ligase activity; MF:tRNA binding; MF:aminoacyltRNA ligase activity; MF:ATP binding;	K01889	FARSA, pheS	map00970	AminoacyltRNA biosynthesis
MSTRG.9904		GO:0016021; GO:0005524; GO:0004672	cellular_component; molecular_function; molecular_function;	CC:integral component of membrane; MF:ATP binding; MF:protein kinase activity;
MSTRG.20637		GO:0006221; GO:0005737; GO:0009041; GO:0033862	biological_process; cellular_component; molecular_function; molecular_function;	BP:pyrimidine nucleotide biosynthetic process; CC:cytoplasm; MF:uridylate kinase activity; MF:UMP kinase activity;
MSTRG.20053
MSTRG.12689		GO:0015074; GO:0004190; GO:0016747; GO:0003676	biological_process; molecular_function; molecular_function; molecular_function;	BP:DNA integration; MF:aspartictype endopeptidase activity; MF:transferase activity, transferring acyl groups other than aminoacyl groups; MF:nucleic acid binding;	K01507	ppa	map00190	Oxidative phosphorylation
MSTRG.20397
MSTRG.20350
MSTRG.17406
MSTRG.5892
MSTRG.19249
MSTRG.15696
MSTRG.19433
MSTRG.5648
MSTRG.9545		GO:0015074; GO:0003676	biological_process; molecular_function;	BP:DNA integration; MF:nucleic acid binding;
MSTRG.10617
MSTRG.9941
MSTRG.710		GO:0006468; GO:0016021; GO:0005886; GO:0004674; GO:0005524	biological_process; cellular_component; cellular_component; molecular_function; molecular_function;	BP:protein phosphorylation; CC:integral component of membrane; CC:plasma membrane; MF:protein serine/threonine kinase activity; MF:ATP binding;
MSTRG.9973		GO:0010089; GO:0048046; GO:0016021; GO:0005576; GO:0033612	biological_process; cellular_component; cellular_component; cellular_component; molecular_function;	BP:xylem development; CC:apoplast; CC:integral component of membrane; CC:extracellular region; MF:receptor serine/threonine kinase binding;
MSTRG.17184
MSTRG.4455
MSTRG.13829
MSTRG.13433		GO:0016747	molecular_function;	MF:transferase activity, transferring acyl groups other than aminoacyl groups;	K13065	E2.3.1.133, HCT	map00941; map00940; map00945	Flavonoid biosynthesis; Phenylpropanoid biosynthesis; Stilbenoid, diarylheptanoid and gingerol biosynthesis
MSTRG.6187
MSTRG.11277
MSTRG.267
MSTRG.13586
MSTRG.2702		GO:0016021	cellular_component;	CC:integral component of membrane;
MSTRG.19698
MSTRG.3608
MSTRG.2395		GO:0061408; GO:0043618; GO:0034605; GO:0005634; GO:0042025; GO:0043565; GO:0003700; GO:0000978	biological_process; biological_process; biological_process; cellular_component; cellular_component; molecular_function; molecular_function; molecular_function;	BP:positive regulation of transcription from RNA polymerase II promoter in response to heat stress; BP:regulation of transcription from RNA polymerase II promoter in response to stress; BP:cellular response to heat; CC:nucleus; CC:host cell nucleus; MF:sequencespecific DNA binding; MF:transcription factor activity, sequencespecific DNA binding; MF:RNA polymerase II core promoter proximal region s…	K09419	HSFF
MSTRG.6600		GO:0016021; GO:0043531	cellular_component; molecular_function;	CC:integral component of membrane; MF:ADP binding;
MSTRG.20334
MSTRG.19861
MSTRG.20382
MSTRG.11270		GO:0016021	cellular_component;	CC:integral component of membrane;
MSTRG.3999
MSTRG.20393		GO:0016021	cellular_component;	CC:integral component of membrane;
MSTRG.1105
MSTRG.3452
MSTRG.17732		GO:0016021; GO:0008430	cellular_component; molecular_function;	CC:integral component of membrane; MF:selenium binding;
MSTRG.10169		GO:0016021; GO:0016020; GO:0004497; GO:0016705; GO:0020037; GO:0016709; GO:0005506	cellular_component; cellular_component; molecular_function; molecular_function; molecular_function; molecular_function; molecular_function;	CC:integral component of membrane; CC:membrane; MF:monooxygenase activity; MF:oxidoreductase activity, acting on paired donors, with incorporation or reduction of molecular oxygen; MF:heme binding; MF:oxidoreductase activity, acting on paired donors, with incorporation or reduction of molecular oxygen, NA; MF:iron ion binding;
MSTRG.3596		GO:0015074; GO:0008270; GO:0003676	biological_process; molecular_function; molecular_function;	BP:DNA integration; MF:zinc ion binding; MF:nucleic acid binding;
MSTRG.18454		GO:0000077; GO:0048544; GO:0030896; GO:0016021; GO:0015299; GO:0004672; GO:0005524	biological_process; biological_process; cellular_component; cellular_component; molecular_function; molecular_function; molecular_function;	BP:DNA damage checkpoint; BP:recognition of pollen; CC:checkpoint clamp complex; CC:integral component of membrane; MF:solut; MF:protein kinase activity; MF:ATP binding;
MSTRG.768
MSTRG.6705		GO:0016021; GO:0005783; GO:0016746	cellular_component; cellular_component; molecular_function;	CC:integral component of membrane; CC:endoplasmic reticulum; MF:transferase activity, transferring acyl groups;
MSTRG.752		GO:0006355; GO:0003712; GO:0043531	biological_process; molecular_function; molecular_function;	BP:regulation of transcription, DNAtemplated; MF:transcription cofactor activity; MF:ADP binding;
MSTRG.20167
MSTRG.6297
MSTRG.20371		GO:0005634	cellular_component;	CC:nucleus;
MSTRG.20343
MSTRG.846		GO:0016021; GO:0046983	cellular_component; molecular_function;	CC:integral component of membrane; MF:protein dimerization activity;
MSTRG.17731		GO:0016021	cellular_component;	CC:integral component of membrane;	K23222	HARBI1
MSTRG.13879		GO:0016021; GO:0004674; GO:0005524; GO:0004672	cellular_component; molecular_function; molecular_function; molecular_function;	CC:integral component of membrane; MF:protein serine/threonine kinase activity; MF:ATP binding; MF:protein kinase activity;	K04730	IRAK1
MSTRG.19523		GO:0046983; GO:0003677	molecular_function; molecular_function;	MF:protein dimerization activity; MF:DNA binding;
MSTRG.7723
MSTRG.20420
MSTRG.10178		GO:0009910; GO:0006493; GO:0010228; GO:0016021; GO:0016757	biological_process; biological_process; biological_process; cellular_component; molecular_function;	BP:negative regulation of flower development; BP:protein Olinked glycosylation; BP:vegetative to reproductive phase transition of meristem; CC:integral component of membrane; MF:transferase activity, transferring glycosyl groups;	K09667	OGT	map00514	Other types of Oglycan biosynthesis
MSTRG.1334		GO:0006952; GO:0005524; GO:0043531	biological_process; molecular_function; molecular_function;	BP:defense response; MF:ATP binding; MF:ADP binding;
MSTRG.20418
MSTRG.18687
MSTRG.12859
MSTRG.4057
MSTRG.19654		GO:0015074; GO:0008270; GO:0003676	biological_process; molecular_function; molecular_function;	BP:DNA integration; MF:zinc ion binding; MF:nucleic acid binding;
MSTRG.19358		GO:0015074; GO:0008270; GO:0003676	biological_process; molecular_function; molecular_function;	BP:DNA integration; MF:zinc ion binding; MF:nucleic acid binding;
MSTRG.17925
MSTRG.1768		GO:0046274; GO:0006826; GO:0055072; GO:0016021; GO:0048046; GO:0005886; GO:0052716; GO:0004322; GO:0005507; GO:0016491	biological_process; biological_process; biological_process; cellular_component; cellular_component; cellular_component; molecular_function; molecular_function; molecular_function; molecular_function;	BP:lignin catabolic process; BP:iron ion transport; BP:iron ion homeostasis; CC:integral component of membrane; CC:apoplast; CC:plasma membrane; MF:hydroquinon; MF:ferroxidase activity; MF:copper ion binding; MF:oxidoreductase activity;	K05909	E1.10.3.2
MSTRG.9924
MSTRG.418
MSTRG.20386		GO:0016021	cellular_component;	CC:integral component of membrane;
MSTRG.19441
MSTRG.20610
MSTRG.270
MSTRG.15010
MSTRG.10590		GO:0009507; GO:0046872; GO:0005524	cellular_component; molecular_function; molecular_function;	CC:chloroplast; MF:metal ion binding; MF:ATP binding;
MSTRG.7620
MSTRG.20024
MSTRG.4510
MSTRG.15736		GO:0036297; GO:0005634; GO:0045145	biological_process; cellular_component; molecular_function;	BP:interstrand crosslink repair; CC:nucleus; MF:singlestranded DNA 5'3' exodeoxyribonuclease activity;	K17815	EXO5
MSTRG.6709		GO:0006606; GO:0016021; GO:0008536; GO:0003924; GO:0005525	biological_process; cellular_component; molecular_function; molecular_function; molecular_function;	BP:protein import into nucleus; CC:integral component of membrane; MF:Ran GTPase binding; MF:GTPase activity; MF:GTP binding;	K20222	IPO5, KPNB3, RANBP5
MSTRG.2878		GO:0006412; GO:0005840; GO:0003735; GO:0004672; GO:0005524	biological_process; cellular_component; molecular_function; molecular_function; molecular_function;	BP:translation; CC:ribosome; MF:structural constituent of ribosome; MF:protein kinase activity; MF:ATP binding;	K03255	TIF31, CLU1
MSTRG.16789
MSTRG.3397		GO:0018342; GO:0018344; GO:0005968; GO:0003824; GO:0004663; GO:0046872	biological_process; biological_process; cellular_component; molecular_function; molecular_function; molecular_function;	BP:protein prenylation; BP:protein geranylgeranylation; CC:Rabprotein geranylgeranyltransferase complex; MF:catalytic activity; MF:Rab geranylgeranyltransferase activity; MF:metal ion binding;	K05956	RABGGTB
MSTRG.15927		GO:0008234	molecular_function;	MF:cysteinetype peptidase activity;	K08592	SENP1
MSTRG.3389
MSTRG.3482
MSTRG.6939		GO:0016021	cellular_component;	CC:integral component of membrane;
MSTRG.1738
MSTRG.10344		GO:0046983; GO:0003677	molecular_function; molecular_function;	MF:protein dimerization activity; MF:DNA binding;
MSTRG.17635
MSTRG.5914
MSTRG.18213		GO:0043231; GO:0016758; GO:0008194	cellular_component; molecular_function; molecular_function;	CC:intracellular membranebounded organelle; MF:transferase activity, transferring hexosyl groups; MF:UDPglycosyltransferase activity;	K14595	AOG	map00906	Carotenoid biosynthesis
MSTRG.10776		GO:0043531	molecular_function;	MF:ADP binding;
MSTRG.10020
MSTRG.799
MSTRG.15952		GO:0046983; GO:0003677	molecular_function; molecular_function;	MF:protein dimerization activity; MF:DNA binding;
MSTRG.19107
MSTRG.14342
MSTRG.5013		GO:0009570; GO:0009507; GO:0003824	cellular_component; cellular_component; molecular_function;	CC:chloroplast stroma; CC:chloroplast; MF:catalytic activity;
MSTRG.2250
MSTRG.14433
MSTRG.5883		GO:0006457; GO:0015074; GO:0007165; GO:0003676; GO:0051082; GO:0003887; GO:0008270; GO:0043531; GO:0004672; GO:0005524	biological_process; biological_process; biological_process; molecular_function; molecular_function; molecular_function; molecular_function; molecular_function; molecular_function; molecular_function;	BP:protein folding; BP:DNA integration; BP:signal transduction; MF:nucleic acid binding; MF:unfolded protein binding; MF:DNAdirected DNA polymerase activity; MF:zinc ion binding; MF:ADP binding; MF:protein kinase activity; MF:ATP binding;
MSTRG.997					K17686	copA, ctpA, ATP7	map04016	MAPK signaling pathway plant
MSTRG.6372		GO:0015074; GO:0008270; GO:0003676	biological_process; molecular_function; molecular_function;	BP:DNA integration; MF:zinc ion binding; MF:nucleic acid binding;
MSTRG.176
MSTRG.2026
MSTRG.17658
MSTRG.20400
MSTRG.20692
MSTRG.1051		GO:0005773; GO:0016021	cellular_component; cellular_component;	CC:vacuole; CC:integral component of membrane;
MSTRG.8844		GO:0016747	molecular_function;	MF:transferase activity, transferring acyl groups other than aminoacyl groups;	K13065	E2.3.1.133, HCT	map00941; map00940; map00945	Flavonoid biosynthesis; Phenylpropanoid biosynthesis; Stilbenoid, diarylheptanoid and gingerol biosynthesis
MSTRG.5399
MSTRG.10340		GO:0006952; GO:0005524; GO:0043531	biological_process; molecular_function; molecular_function;	BP:defense response; MF:ATP binding; MF:ADP binding;
MSTRG.20399
MSTRG.17423		GO:0007165; GO:0016021; GO:0046983	biological_process; cellular_component; molecular_function;	BP:signal transduction; CC:integral component of membrane; MF:protein dimerization activity;
MSTRG.11022		GO:0016021	cellular_component;	CC:integral component of membrane;
MSTRG.648
MSTRG.10756		GO:0000077; GO:0030896; GO:0016021; GO:0015299; GO:0004672; GO:0005524	biological_process; cellular_component; cellular_component; molecular_function; molecular_function; molecular_function;	BP:DNA damage checkpoint; CC:checkpoint clamp complex; CC:integral component of membrane; MF:solut; MF:protein kinase activity; MF:ATP binding;	K04120	E5.5.1.13	map00904	Diterpenoid biosynthesis
MSTRG.15070
MSTRG.17667					K04730	IRAK1
MSTRG.10159		GO:0016021	cellular_component;	CC:integral component of membrane;
MSTRG.20416
MSTRG.3624
MSTRG.11609		GO:0046777; GO:0016021; GO:0005886; GO:0004674; GO:0004672; GO:0005524	biological_process; cellular_component; cellular_component; molecular_function; molecular_function; molecular_function;	BP:protein autophosphorylation; CC:integral component of membrane; CC:plasma membrane; MF:protein serine/threonine kinase activity; MF:protein kinase activity; MF:ATP binding;
MSTRG.11615		GO:0016567; GO:0061630	biological_process; molecular_function;	BP:protein ubiquitination; MF:ubiquitin protein ligase activity;
MSTRG.584
MSTRG.6237
MSTRG.18539
MSTRG.11152
MSTRG.12678		GO:0002181; GO:0006412; GO:0005840; GO:0022625; GO:0019843; GO:0003735	biological_process; biological_process; cellular_component; cellular_component; molecular_function; molecular_function;	BP:cytoplasmic translation; BP:translation; CC:ribosome; CC:cytosolic large ribosomal subunit; MF:rRNA binding; MF:structural constituent of ribosome;	K02940	RPL9e, RPL9	map03010	Ribosome
MSTRG.156
MSTRG.19328
MSTRG.6069		GO:0006412; GO:0016021; GO:0005840; GO:0003735	biological_process; cellular_component; cellular_component; molecular_function;	BP:translation; CC:integral component of membrane; CC:ribosome; MF:structural constituent of ribosome;	K00558	DNMT1, dcm	map00270	Cysteine and methionine metabolism
MSTRG.8993		GO:0006412; GO:0005840; GO:0003735	biological_process; cellular_component; molecular_function;	BP:translation; CC:ribosome; MF:structural constituent of ribosome;	K02949	RPS11e, RPS11	map03010	Ribosome
MSTRG.3593
MSTRG.14281
MSTRG.6174		GO:0008289	molecular_function;	MF:lipid binding;
MSTRG.579		GO:0016021	cellular_component;	CC:integral component of membrane;
MSTRG.6400		GO:0006952; GO:0005524; GO:0043531	biological_process; molecular_function; molecular_function;	BP:defense response; MF:ATP binding; MF:ADP binding;
MSTRG.19958
MSTRG.19851
MSTRG.20380
MSTRG.11693		GO:0016021; GO:0003677	cellular_component; molecular_function;	CC:integral component of membrane; MF:DNA binding;
MSTRG.20337
MSTRG.7768		GO:0015074; GO:0016779; GO:0004523; GO:0003676	biological_process; molecular_function; molecular_function; molecular_function;	BP:DNA integration; MF:nucleotidyltransferase activity; MF:RNADNA hybrid ribonuclease activity; MF:nucleic acid binding;
MSTRG.17296		GO:0006457; GO:0015074; GO:0016021; GO:0051082; GO:0008270; GO:0003676; GO:0005524	biological_process; biological_process; cellular_component; molecular_function; molecular_function; molecular_function; molecular_function;	BP:protein folding; BP:DNA integration; CC:integral component of membrane; MF:unfolded protein binding; MF:zinc ion binding; MF:nucleic acid binding; MF:ATP binding;
MSTRG.20395
MSTRG.3450
MSTRG.16712		GO:0043231; GO:0016758; GO:0008194; GO:0080044; GO:0080043	cellular_component; molecular_function; molecular_function; molecular_function; molecular_function;	CC:intracellular membranebounded organelle; MF:transferase activity, transferring hexosyl groups; MF:UDPglycosyltransferase activity; MF:quercetin 7Oglucosyltransferase activity; MF:quercetin 3Oglucosyltransferase activity;
MSTRG.3467
MSTRG.11100		GO:0016021	cellular_component;	CC:integral component of membrane;
MSTRG.20369
MSTRG.10611		GO:0046872; GO:0005344; GO:0019825; GO:0020037	molecular_function; molecular_function; molecular_function; molecular_function;	MF:metal ion binding; MF:oxygen transporter activity; MF:oxygen binding; MF:heme binding;
MSTRG.19563		GO:0009058; GO:0006412; GO:0005783; GO:0005840; GO:0016844; GO:0003735; GO:0003723	biological_process; biological_process; cellular_component; cellular_component; molecular_function; molecular_function; molecular_function;	BP:biosynthetic process; BP:translation; CC:endoplasmic reticulum; CC:ribosome; MF:strictosidine synthase activity; MF:structural constituent of ribosome; MF:RNA binding;	K21407	APMAP
MSTRG.20341
MSTRG.19814		GO:0016021	cellular_component;	CC:integral component of membrane;
MSTRG.20355
MSTRG.2235		GO:0006412; GO:0005840; GO:0022625; GO:0003735	biological_process; cellular_component; cellular_component; molecular_function;	BP:translation; CC:ribosome; CC:cytosolic large ribosomal subunit; MF:structural constituent of ribosome;	K02912	RPL32e, RPL32	map03010	Ribosome
MSTRG.19146
MSTRG.14831		GO:0016021; GO:0008430	cellular_component; molecular_function;	CC:integral component of membrane; MF:selenium binding;
MSTRG.20414
MSTRG.11445
MSTRG.6134		GO:0009755; GO:0016021; GO:0005886; GO:0004674; GO:0005524	biological_process; cellular_component; cellular_component; molecular_function; molecular_function;	BP:hormonemediated signaling pathway; CC:integral component of membrane; CC:plasma membrane; MF:protein serine/threonine kinase activity; MF:ATP binding;
MSTRG.15200
MSTRG.20426
MSTRG.15114		GO:0004523; GO:0003676	molecular_function; molecular_function;	MF:RNADNA hybrid ribonuclease activity; MF:nucleic acid binding;
MSTRG.6104
MSTRG.6980
MSTRG.17937		GO:0004252	molecular_function;	MF:serinetype endopeptidase activity;
MSTRG.5912
MSTRG.16782
MSTRG.4743		GO:0016021	cellular_component;	CC:integral component of membrane;
MSTRG.14249
MSTRG.4638
MSTRG.20205		GO:0043231; GO:0016758; GO:0008194	cellular_component; molecular_function; molecular_function;	CC:intracellular membranebounded organelle; MF:transferase activity, transferring hexosyl groups; MF:UDPglycosyltransferase activity;
MSTRG.20384
MSTRG.17024		GO:0032469; GO:0030176; GO:0005262	biological_process; cellular_component; molecular_function;	BP:endoplasmic reticulum calcium ion homeostasis; CC:integral component of endoplasmic reticulum membrane; MF:calcium channel activity;	K21891	TMCO1
MSTRG.6889		GO:0043531	molecular_function;	MF:ADP binding;
MSTRG.15016		GO:0015074; GO:0008270; GO:0003676	biological_process; molecular_function; molecular_function;	BP:DNA integration; MF:zinc ion binding; MF:nucleic acid binding;
MSTRG.11673		GO:0015074; GO:0003887; GO:0003964; GO:0008146; GO:0003676	biological_process; molecular_function; molecular_function; molecular_function; molecular_function;	BP:DNA integration; MF:DNAdirected DNA polymerase activity; MF:RNAdirected DNA polymerase activity; MF:sulfotransferase activity; MF:nucleic acid binding;
MSTRG.19044		GO:0006351; GO:0003727; GO:0003697; GO:0003899	biological_process; molecular_function; molecular_function; molecular_function;	BP:transcription, DNAtemplated; MF:singlestranded RNA binding; MF:singlestranded DNA binding; MF:DNAdirected RNA polymerase activity;	K16253	NRPD7, NRPE7
MSTRG.5953		GO:0015846; GO:0042597; GO:0019808	biological_process; cellular_component; molecular_function;	BP:polyamine transport; CC:periplasmic space; MF:polyamine binding;
MSTRG.10995		GO:0032259; GO:0019438; GO:0008757; GO:0046983; GO:0008171	biological_process; biological_process; molecular_function; molecular_function; molecular_function;	BP:methylation; BP:aromatic compound biosynthetic process; MF:Sadenosylmethioninedependent methyltransferase activity; MF:protein dimerization activity; MF:Omethyltransferase activity;	K13066	E2.1.1.68, COMT	map00940	Phenylpropanoid biosynthesis
MSTRG.3391
MSTRG.1715
MSTRG.18718
MSTRG.18371		GO:0005737; GO:0004177	cellular_component; molecular_function;	CC:cytoplasm; MF:aminopeptidase activity;	K01259	pip	map00330	Arginine and proline metabolism
MSTRG.6937		GO:0015074; GO:0016779; GO:0004523; GO:0003676	biological_process; molecular_function; molecular_function; molecular_function;	BP:DNA integration; MF:nucleotidyltransferase activity; MF:RNADNA hybrid ribonuclease activity; MF:nucleic acid binding;	K01303	APEH
MSTRG.2348		GO:0016021	cellular_component;	CC:integral component of membrane;
MSTRG.302		GO:0006355; GO:0005634; GO:0003677	biological_process; cellular_component; molecular_function;	BP:regulation of transcription, DNAtemplated; CC:nucleus; MF:DNA binding;
MSTRG.14186
MSTRG.10330		GO:0015074; GO:0008270; GO:0003676	biological_process; molecular_function; molecular_function;	BP:DNA integration; MF:zinc ion binding; MF:nucleic acid binding;
MSTRG.757		GO:0006952; GO:0005524; GO:0043531	biological_process; molecular_function; molecular_function;	BP:defense response; MF:ATP binding; MF:ADP binding;
MSTRG.10346		GO:0046983; GO:0003677	molecular_function; molecular_function;	MF:protein dimerization activity; MF:DNA binding;
MSTRG.20360
MSTRG.6327
MSTRG.5916
MSTRG.17349		GO:0008234	molecular_function;	MF:cysteinetype peptidase activity;
MSTRG.20431
MSTRG.3916
MSTRG.839		GO:0043531	molecular_function;	MF:ADP binding;
MSTRG.6129
MSTRG.16326		GO:0005634; GO:0003700; GO:0003677	cellular_component; molecular_function; molecular_function;	CC:nucleus; MF:transcription factor activity, sequencespecific DNA binding; MF:DNA binding;
MSTRG.7275
MSTRG.5729		GO:0048544; GO:0016021; GO:0005509; GO:0005524; GO:0004672	biological_process; cellular_component; molecular_function; molecular_function; molecular_function;	BP:recognition of pollen; CC:integral component of membrane; MF:calcium ion binding; MF:ATP binding; MF:protein kinase activity;
MSTRG.13562
MSTRG.234		GO:0009116; GO:0006168; GO:0005737; GO:0016021; GO:0005829; GO:0003999	biological_process; biological_process; cellular_component; cellular_component; cellular_component; molecular_function;	BP:nucleoside metabolic process; BP:adenine salvage; CC:cytoplasm; CC:integral component of membrane; CC:cytosol; MF:adenine phosphoribosyltransferase activity;	K00759	APRT, apt	map00230	Purine metabolism
MSTRG.20697
MSTRG.11613
MSTRG.12722		GO:0046658; GO:0016021; GO:0009055	cellular_component; cellular_component; molecular_function;	CC:anchored component of plasma membrane; CC:integral component of membrane; MF:electron carrier activity;
MSTRG.7817
MSTRG.10943
MSTRG.10953		GO:0007165; GO:0043531	biological_process; molecular_function;	BP:signal transduction; MF:ADP binding;
MSTRG.5881		GO:0046872; GO:0016491	molecular_function; molecular_function;	MF:metal ion binding; MF:oxidoreductase activity;
MSTRG.973		GO:0006565; GO:0046655; GO:1904482; GO:0035999; GO:0019264; GO:0006544; GO:0046653; GO:0032259; GO:0006730; GO:0004372; GO:0050897; GO:0008270; GO:0030170; GO:0008168; GO:0016597; GO:0070905	biological_process; biological_process; biological_process; biological_process; biological_process; biological_process; biological_process; biological_process; biological_process; molecular_function; molecular_function; molecular_function; molecular_function; molecular_function; molecular_function; molecular_function;	BP:Lserine catabolic process; BP:folic acid metabolic process; BP:cellular response to tetrahydrofolate; BP:tetrahydrofolate interconversion; BP:glycine biosynthetic process from serine; BP:glycine metabolic process; BP:tetrahydrofolate metabolic process; BP:methylation; BP:onecarbon metabolic process; MF:glycine hydroxymethyltransferase activity; MF:cobalt ion binding; MF:zinc ion binding; MF:py…	K00600	glyA, SHMT	map00460; map00630; map00670; map00260	Cyanoamino acid metabolism; Glyoxylate and dicarboxylate metabolism; One carbon pool by folate; Glycine, serine and threonine metabolism
MSTRG.999		GO:0016021; GO:0005524; GO:0004672	cellular_component; molecular_function; molecular_function;	CC:integral component of membrane; MF:ATP binding; MF:protein kinase activity;	K13420	FLS2	map04016; map04626	MAPK signaling pathway plant; Plantpathogen interaction
MSTRG.19023		GO:0006541	biological_process;	BP:glutamine metabolic process;
MSTRG.6114
MSTRG.20694
MSTRG.17513
MSTRG.15394
MSTRG.13462
MSTRG.12970
MSTRG.19245		GO:0016021	cellular_component;	CC:integral component of membrane;
MSTRG.10671		GO:0046983; GO:0003677	molecular_function; molecular_function;	MF:protein dimerization activity; MF:DNA binding;
MSTRG.19633
MSTRG.11471		GO:0003677	molecular_function;	MF:DNA binding;
MSTRG.10873		GO:0007165; GO:0016021; GO:0043531	biological_process; cellular_component; molecular_function;	BP:signal transduction; CC:integral component of membrane; MF:ADP binding;
MSTRG.20668		GO:0015979; GO:0009535; GO:0009507	biological_process; cellular_component; cellular_component;	BP:photosynthesis; CC:chloroplast thylakoid membrane; CC:chloroplast;
MSTRG.15393		GO:0015074; GO:0016779; GO:0004523; GO:0003676	biological_process; molecular_function; molecular_function; molecular_function;	BP:DNA integration; MF:nucleotidyltransferase activity; MF:RNADNA hybrid ribonuclease activity; MF:nucleic acid binding;
MSTRG.7286
MSTRG.20184
MSTRG.18387
MSTRG.4982		GO:0006004; GO:0005737; GO:0016021; GO:0016757	biological_process; cellular_component; cellular_component; molecular_function;	BP:fucose metabolic process; CC:cytoplasm; CC:integral component of membrane; MF:transferase activity, transferring glycosyl groups;
MSTRG.15495		GO:0016021; GO:0016765	cellular_component; molecular_function;	CC:integral component of membrane; MF:transferase activity, transferring alkyl or ary;	K09833	HPT, HGGT, ubiA	map00130	Ubiquinone and other terpenoidquinone biosynthesis
MSTRG.10888		GO:0007165; GO:0043531	biological_process; molecular_function;	BP:signal transduction; MF:ADP binding;
MSTRG.3591		GO:0016021; GO:0005319; GO:0005524; GO:0016757; GO:0004672	cellular_component; molecular_function; molecular_function; molecular_function; molecular_function;	CC:integral component of membrane; MF:lipid transporter activity; MF:ATP binding; MF:transferase activity, transferring glycosyl groups; MF:protein kinase activity;	K12385	NPC1
MSTRG.9477
MSTRG.2633
MSTRG.4484		GO:0004523; GO:0003676	molecular_function; molecular_function;	MF:RNADNA hybrid ribonuclease activity; MF:nucleic acid binding;
MSTRG.14725
MSTRG.8400		GO:0006952; GO:0007165; GO:0005524; GO:0043531	biological_process; biological_process; molecular_function; molecular_function;	BP:defense response; BP:signal transduction; MF:ATP binding; MF:ADP binding;	K13457	RPM1, RPS3	map04626	Plantpathogen interaction
MSTRG.13997		GO:0009089; GO:0005737; GO:0005829; GO:0008837	biological_process; cellular_component; cellular_component; molecular_function;	BP:lysine biosynthetic process via diaminopimelate; CC:cytoplasm; CC:cytosol; MF:diaminopimelate epimerase activity;	K01778	dapF	map00300	Lysine biosynthesis
MSTRG.157
MSTRG.17568		GO:0016021; GO:0008270; GO:0003676	cellular_component; molecular_function; molecular_function;	CC:integral component of membrane; MF:zinc ion binding; MF:nucleic acid binding;
MSTRG.2382
MSTRG.20171
MSTRG.20411
MSTRG.14935
MSTRG.16428		GO:0009733	biological_process;	BP:response to auxin;	K14488	SAUR	map04075	Plant hormone signal transduction
MSTRG.11986		GO:0006294; GO:0070816; GO:0006289; GO:0006355; GO:0006366; GO:0005675; GO:0000439; GO:0005669	biological_process; biological_process; biological_process; biological_process; biological_process; cellular_component; cellular_component; cellular_component;	BP:nucleotideexcision repair, preincision complex assembly; BP:phosphorylation of RNA polymerase II Cterminal domain; BP:nucleotideexcision repair; BP:regulation of transcription, DNAtemplated; BP:transcription from RNA polymerase II promoter; CC:holo TFIIH complex; CC:core TFIIH complex; CC:transcription factor TFIID complex;	K10845	TTDA, GTF2H5, TFB5	map03022; map03420	Basal transcription factors; Nucleotide excision repair
MSTRG.12538
MSTRG.3930		GO:0046872	molecular_function;	MF:metal ion binding;
MSTRG.5029		GO:0016021; GO:0046872	cellular_component; molecular_function;	CC:integral component of membrane; MF:metal ion binding;
MSTRG.20357		GO:0015074; GO:0005634; GO:0005739; GO:0003676	biological_process; cellular_component; cellular_component; molecular_function;	BP:DNA integration; CC:nucleus; CC:mitochondrion; MF:nucleic acid binding;
MSTRG.20347
MSTRG.15665		GO:0004523; GO:0003677	molecular_function; molecular_function;	MF:RNADNA hybrid ribonuclease activity; MF:DNA binding;
MSTRG.12150
MSTRG.659		GO:0005975; GO:0046513; GO:0005783; GO:0016021; GO:0004556; GO:0005509; GO:0016410; GO:0050291	biological_process; biological_process; cellular_component; cellular_component; molecular_function; molecular_function; molecular_function; molecular_function;	BP:carbohydrate metabolic process; BP:ceramide biosynthetic process; CC:endoplasmic reticulum; CC:integral component of membrane; MF:alphaamylase activity; MF:calcium ion binding; MF:Nacyltransferase activity; MF:sphingosine Nacyltransferase activity;
MSTRG.19448
MSTRG.10779		GO:0007165; GO:0043531	biological_process; molecular_function;	BP:signal transduction; MF:ADP binding;
MSTRG.14801
MSTRG.20571		GO:0042773; GO:0016021; GO:0005739; GO:0008137	biological_process; cellular_component; cellular_component; molecular_function;	BP:ATP synthesis coupled electron transport; CC:integral component of membrane; CC:mitochondrion; MF:NADH dehydrogenas;
MSTRG.2076
MSTRG.20412
MSTRG.6132
MSTRG.6482		GO:0099402; GO:0016021; GO:0009706; GO:0005739	biological_process; cellular_component; cellular_component; cellular_component;	BP:plant organ development; CC:integral component of membrane; CC:chloroplast inner membrane; CC:mitochondrion;
MSTRG.42
MSTRG.6873
MSTRG.10478		GO:0006979; GO:0004602; GO:0004601	biological_process; molecular_function; molecular_function;	BP:response to oxidative stress; MF:glutathione peroxidase activity; MF:peroxidase activity;
MSTRG.11292		GO:0046872	molecular_function;	MF:metal ion binding;
MSTRG.10423
MSTRG.3034
MSTRG.11367		GO:0016021; GO:0008234	cellular_component; molecular_function;	CC:integral component of membrane; MF:cysteinetype peptidase activity;
MSTRG.18923		GO:0009308; GO:0048038; GO:0005507; GO:0008131	biological_process; molecular_function; molecular_function; molecular_function;	BP:amine metabolic process; MF:quinone binding; MF:copper ion binding; MF:primary amine oxidase activity;	K00276	AOC3, AOC2, tynA	map00260; map00960; map00950; map00360; map00350; map00410	Glycine, serine and threonine metabolism; Tropane, piperidine and pyridine alkaloid biosynthesis; Isoquinoline alkaloid biosynthesis; Phenylalanine metabolism; Tyrosine metabolism; betaAlanine metabolism
MSTRG.14529		GO:0043231; GO:0016758; GO:0008194; GO:0080044; GO:0080043	cellular_component; molecular_function; molecular_function; molecular_function; molecular_function;	CC:intracellular membranebounded organelle; MF:transferase activity, transferring hexosyl groups; MF:UDPglycosyltransferase activity; MF:quercetin 7Oglucosyltransferase activity; MF:quercetin 3Oglucosyltransferase activity;
MSTRG.19790
MSTRG.15028
MSTRG.15879
MSTRG.700		GO:0016021	cellular_component;	CC:integral component of membrane;
MSTRG.6678
MSTRG.12452
MSTRG.5955		GO:0015846; GO:0042597; GO:0019808	biological_process; cellular_component; molecular_function;	BP:polyamine transport; CC:periplasmic space; MF:polyamine binding;
MSTRG.19872
MSTRG.2774
MSTRG.11883
MSTRG.9062
MSTRG.6192		GO:0043531	molecular_function;	MF:ADP binding;
MSTRG.11510
MSTRG.231		GO:0016747	molecular_function;	MF:transferase activity, transferring acyl groups other than aminoacyl groups;	K13065	E2.3.1.133, HCT	map00941; map00940; map00945	Flavonoid biosynthesis; Phenylpropanoid biosynthesis; Stilbenoid, diarylheptanoid and gingerol biosynthesis
MSTRG.20362
MSTRG.10294		GO:0007165; GO:0043531	biological_process; molecular_function;	BP:signal transduction; MF:ADP binding;
MSTRG.20217		GO:0016021; GO:0004674; GO:0016301	cellular_component; molecular_function; molecular_function;	CC:integral component of membrane; MF:protein serine/threonine kinase activity; MF:kinase activity;
MSTRG.20423
MSTRG.6125
MSTRG.1088
MSTRG.9757		GO:0016021; GO:0009507	cellular_component; cellular_component;	CC:integral component of membrane; CC:chloroplast;
MSTRG.14430		GO:0015074; GO:0004190; GO:0008270; GO:0003676	biological_process; molecular_function; molecular_function; molecular_function;	BP:DNA integration; MF:aspartictype endopeptidase activity; MF:zinc ion binding; MF:nucleic acid binding;
MSTRG.15792
MSTRG.20685
MSTRG.11601		GO:0008146	molecular_function;	MF:sulfotransferase activity;	K22312	ST2A, SOT15
MSTRG.4814
MSTRG.17682		GO:0016021; GO:0008430	cellular_component; molecular_function;	CC:integral component of membrane; MF:selenium binding;
MSTRG.2367
MSTRG.5965		GO:0042147; GO:0006886; GO:0034066; GO:0016021; GO:0000139; GO:0005829; GO:0017137; GO:0017112	biological_process; biological_process; cellular_component; cellular_component; cellular_component; cellular_component; molecular_function; molecular_function;	BP:retrograde transport, endosome to Golgi; BP:intracellular protein transport; CC:RIC1RGP1 guanylnucleotide exchange factor complex; CC:integral component of membrane; CC:Golgi membrane; CC:cytosol; MF:Rab GTPase binding; MF:Rab guanylnucleotide exchange factor activity;	K20476	RIC1
MSTRG.5188		GO:0006310; GO:0006281; GO:0003678; GO:0003676; GO:0005524	biological_process; biological_process; molecular_function; molecular_function; molecular_function;	BP:DNA recombination; BP:DNA repair; MF:DNA helicase activity; MF:nucleic acid binding; MF:ATP binding;	K03655	recG	map03440	Homologous recombination
MSTRG.10941		GO:0007165; GO:0043531	biological_process; molecular_function;	BP:signal transduction; MF:ADP binding;
MSTRG.4988
MSTRG.3687
MSTRG.19160
MSTRG.1055		GO:0006506; GO:0006465; GO:0005787; GO:0016021; GO:0005789; GO:0016758; GO:0008233	biological_process; biological_process; cellular_component; cellular_component; cellular_component; molecular_function; molecular_function;	BP:GPI anchor biosynthetic process; BP:signal peptide processing; CC:signal peptidase complex; CC:integral component of membrane; CC:endoplasmic reticulum membrane; MF:transferase activity, transferring hexosyl groups; MF:peptidase activity;
MSTRG.9024		GO:0015074; GO:0016021; GO:0004386; GO:0008270; GO:0003676; GO:0003964	biological_process; cellular_component; molecular_function; molecular_function; molecular_function; molecular_function;	BP:DNA integration; CC:integral component of membrane; MF:helicase activity; MF:zinc ion binding; MF:nucleic acid binding; MF:RNAdirected DNA polymerase activity;
MSTRG.9471		GO:0016192; GO:0009234; GO:0046854; GO:0048015; GO:0006886; GO:0005737; GO:0008935; GO:0016301; GO:0005524; GO:0005525	biological_process; biological_process; biological_process; biological_process; biological_process; cellular_component; molecular_function; molecular_function; molecular_function; molecular_function;	BP:vesiclemediated transport; BP:menaquinone biosynthetic process; BP:phosphatidylinositol phosphorylation; BP:phosphatidylinositolmediated signaling; BP:intracellular protein transport; CC:cytoplasm; MF:1,4dihydroxy2naphthoylCoA synthase activity; MF:kinase activity; MF:ATP binding; MF:GTP binding;	K07937	ARF1	map04144	Endocytosis
MSTRG.7489
MSTRG.11209
MSTRG.19712		GO:0043531	molecular_function;	MF:ADP binding;
MSTRG.8587		GO:0016021	cellular_component;	CC:integral component of membrane;
MSTRG.11228		GO:0016021; GO:0022857	cellular_component; molecular_function;	CC:integral component of membrane; MF:transmembrane transporter activity;
MSTRG.9351		GO:0016021; GO:0008171	cellular_component; molecular_function;	CC:integral component of membrane; MF:Omethyltransferase activity;
MSTRG.9120
MSTRG.12451
MSTRG.19516
MSTRG.10871		GO:0043531	molecular_function;	MF:ADP binding;
MSTRG.3072		GO:0009056; GO:0016787	biological_process; molecular_function;	BP:catabolic process; MF:hydrolase activity;
MSTRG.7557
MSTRG.10938
MSTRG.6574					K22522	LOG
MSTRG.20378
MSTRG.5253		GO:0006434; GO:0004828; GO:0005524	biological_process; molecular_function; molecular_function;	BP:seryltRNA aminoacylation; MF:serinetRNA ligase activity; MF:ATP binding;	K01875	SARS, serS	map00970	AminoacyltRNA biosynthesis
MSTRG.16047
MSTRG.6544		GO:0007165; GO:0016021	biological_process; cellular_component;	BP:signal transduction; CC:integral component of membrane;
MSTRG.718
MSTRG.10904
MSTRG.15859
MSTRG.15015
MSTRG.15768
MSTRG.10712		GO:0003723	molecular_function;	MF:RNA binding;	K02896	RPL24e, RPL24	map03010	Ribosome
MSTRG.7447		GO:0016021	cellular_component;	CC:integral component of membrane;
MSTRG.10724
MSTRG.14080
MSTRG.20629
MSTRG.15493
MSTRG.14341		GO:0000398; GO:0089701; GO:0005681; GO:0030628; GO:0003723; GO:0046872	biological_process; cellular_component; cellular_component; molecular_function; molecular_function; molecular_function;	BP:mRNA splicing, via spliceosome; CC:U2AF; CC:spliceosomal complex; MF:premRNA 3'splice site binding; MF:RNA binding; MF:metal ion binding;
MSTRG.11530		GO:0016021	cellular_component;	CC:integral component of membrane;
MSTRG.3898		GO:0019941; GO:0016567; GO:0006412; GO:0005737; GO:0005840; GO:0005634; GO:0046872; GO:0003735; GO:0031625; GO:0031386	biological_process; biological_process; biological_process; cellular_component; cellular_component; cellular_component; molecular_function; molecular_function; molecular_function; molecular_function;	BP:modificationdependent protein catabolic process; BP:protein ubiquitination; BP:translation; CC:cytoplasm; CC:ribosome; CC:nucleus; MF:metal ion binding; MF:structural constituent of ribosome; MF:ubiquitin protein ligase binding; MF:protein tag;	K08770;K14842;K02927	UBC;NSA2;RPL40e, RPL40	map03010	Ribosome
MSTRG.6710		GO:0032482; GO:0006886; GO:0012505; GO:0003924; GO:0005525	biological_process; biological_process; cellular_component; molecular_function; molecular_function;	BP:Rab protein signal transduction; BP:intracellular protein transport; CC:endomembrane system; MF:GTPase activity; MF:GTP binding;	K07904	RAB11A	map04144	Endocytosis
MSTRG.5948
MSTRG.17782
MSTRG.11256		GO:0008234	molecular_function;	MF:cysteinetype peptidase activity;
MSTRG.20352
MSTRG.7402		GO:0005794; GO:0016021; GO:0005886	cellular_component; cellular_component; cellular_component;	CC:Golgi apparatus; CC:integral component of membrane; CC:plasma membrane;
MSTRG.12155
MSTRG.15344
MSTRG.9732
MSTRG.4227
MSTRG.20638
MSTRG.165
MSTRG.12824
MSTRG.9748		GO:0016021; GO:0005524; GO:0004672	cellular_component; molecular_function; molecular_function;	CC:integral component of membrane; MF:ATP binding; MF:protein kinase activity;
MSTRG.6032
MSTRG.4073		GO:0046658; GO:0016021; GO:0009055	cellular_component; cellular_component; molecular_function;	CC:anchored component of plasma membrane; CC:integral component of membrane; MF:electron carrier activity;
MSTRG.20351
MSTRG.20389		GO:0016021	cellular_component;	CC:integral component of membrane;
MSTRG.15667
MSTRG.6626
MSTRG.3005		GO:0001522; GO:0003723; GO:0009982	biological_process; molecular_function; molecular_function;	BP:pseudouridine synthesis; MF:RNA binding; MF:pseudouridine synthase activity;
MSTRG.15232		GO:0016021	cellular_component;	CC:integral component of membrane;
MSTRG.15110
MSTRG.13232
MSTRG.20679		GO:0015074; GO:0003964; GO:0003676	biological_process; molecular_function; molecular_function;	BP:DNA integration; MF:RNAdirected DNA polymerase activity; MF:nucleic acid binding;
MSTRG.17674
MSTRG.10952		GO:0007165; GO:0043531	biological_process; molecular_function;	BP:signal transduction; MF:ADP binding;
MSTRG.19067
MSTRG.2966		GO:0016021	cellular_component;	CC:integral component of membrane;
MSTRG.15450
MSTRG.3693		GO:0042026; GO:0005524	biological_process; molecular_function;	BP:protein refolding; MF:ATP binding;	K04077	groEL, HSPD1	map03018	RNA degradation
MSTRG.12966
MSTRG.14396		GO:0015074; GO:0003676	biological_process; molecular_function;	BP:DNA integration; MF:nucleic acid binding;
MSTRG.9201
MSTRG.15632		GO:0005634; GO:0003700; GO:0043565	cellular_component; molecular_function; molecular_function;	CC:nucleus; MF:transcription factor activity, sequencespecific DNA binding; MF:sequencespecific DNA binding;
MSTRG.294
MSTRG.11294		GO:0006629; GO:0016042; GO:0016021	biological_process; biological_process; cellular_component;	BP:lipid metabolic process; BP:lipid catabolic process; CC:integral component of membrane;
MSTRG.15026		GO:0006221; GO:0006225; GO:0005829; GO:0005737; GO:0033862	biological_process; biological_process; cellular_component; cellular_component; molecular_function;	BP:pyrimidine nucleotide biosynthetic process; BP:UDP biosynthetic process; CC:cytosol; CC:cytoplasm; MF:UMP kinase activity;
MSTRG.20329
MSTRG.20335		GO:0015074; GO:0005634; GO:0005739; GO:0004190; GO:0003676	biological_process; cellular_component; cellular_component; molecular_function; molecular_function;	BP:DNA integration; CC:nucleus; CC:mitochondrion; MF:aspartictype endopeptidase activity; MF:nucleic acid binding;
MSTRG.6282
MSTRG.11200
MSTRG.19852
MSTRG.6707
MSTRG.7597
MSTRG.7767
MSTRG.15369		GO:0042744; GO:0007166; GO:0006885; GO:0015672; GO:0006468; GO:0006979; GO:0009664; GO:0016020; GO:0005618; GO:0016021; GO:0012505; GO:0005886; GO:0005576; GO:0016705; GO:0004674; GO:0004672; GO:0005506; GO:0046872; GO:0005524; GO:0020037; GO:0015299; GO:0003723; GO:0004601	biological_process; biological_process; biological_process; biological_process; biological_process; biological_process; biological_process; cellular_component; cellular_component; cellular_component; cellular_component; cellular_component; cellular_component; molecular_function; molecular_function; molecular_function; molecular_function; molecular_function; molecular_function; molecular_function;…	BP:hydrogen peroxide catabolic process; BP:cell surface receptor signaling pathway; BP:regulation of pH; BP:monovalent inorganic cation transport; BP:protein phosphorylation; BP:response to oxidative stress; BP:planttype cell wall organization; CC:membrane; CC:cell wall; CC:integral component of membrane; CC:endomembrane system; CC:plasma membrane; CC:extracellular region; MF:oxidoreductase activ…
MSTRG.3453		GO:0015074; GO:0008270; GO:0003676	biological_process; molecular_function; molecular_function;	BP:DNA integration; MF:zinc ion binding; MF:nucleic acid binding;
MSTRG.3864
MSTRG.142
MSTRG.16614
MSTRG.13330
MSTRG.6506		GO:0006952; GO:0005524; GO:0043531	biological_process; molecular_function; molecular_function;	BP:defense response; MF:ATP binding; MF:ADP binding;
MSTRG.6704		GO:0006886; GO:0032482; GO:0012505; GO:0005768; GO:0003924; GO:0005525	biological_process; biological_process; cellular_component; cellular_component; molecular_function; molecular_function;	BP:intracellular protein transport; BP:Rab protein signal transduction; CC:endomembrane system; CC:endosome; MF:GTPase activity; MF:GTP binding;	K07904	RAB11A	map04144	Endocytosis
MSTRG.6083
MSTRG.8571
MSTRG.13495
MSTRG.20342
MSTRG.5869
MSTRG.847
MSTRG.11920
MSTRG.17302
MSTRG.6137
MSTRG.792
MSTRG.20421		GO:0016021	cellular_component;	CC:integral component of membrane;
MSTRG.833
MSTRG.1232
MSTRG.20435		GO:0016021	cellular_component;	CC:integral component of membrane;
MSTRG.11680
MSTRG.6497		GO:0006952; GO:0005524; GO:0043531	biological_process; molecular_function; molecular_function;	BP:defense response; MF:ATP binding; MF:ADP binding;
MSTRG.18686
MSTRG.6139
MSTRG.10375		GO:0006694; GO:0016021; GO:0005789; GO:0005886; GO:0009506; GO:0016616; GO:0003854; GO:0016491	biological_process; cellular_component; cellular_component; cellular_component; cellular_component; molecular_function; molecular_function; molecular_function;	BP:steroid biosynthetic process; CC:integral component of membrane; CC:endoplasmic reticulum membrane; CC:plasma membrane; CC:plasmodesma; MF:oxidoreductase activity, acting on the CHOH group of donors, NAD or NADP as acceptor; MF:3betahydroxydelta5steroid dehydrogenase activity; MF:oxidoreductase activity;	K23558	3BETAHSDD	map00100	Steroid biosynthesis
MSTRG.8106
MSTRG.17684		GO:0016021; GO:0008234	cellular_component; molecular_function;	CC:integral component of membrane; MF:cysteinetype peptidase activity;
MSTRG.5186
MSTRG.20216		GO:0016021	cellular_component;	CC:integral component of membrane;
MSTRG.3691		GO:0008234	molecular_function;	MF:cysteinetype peptidase activity;
MSTRG.3484		GO:0032502; GO:0009658; GO:0006355; GO:0016021; GO:0009507; GO:0004672; GO:0003690; GO:0005524	biological_process; biological_process; biological_process; cellular_component; cellular_component; molecular_function; molecular_function; molecular_function;	BP:developmental process; BP:chloroplast organization; BP:regulation of transcription, DNAtemplated; CC:integral component of membrane; CC:chloroplast; MF:protein kinase activity; MF:doublestranded DNA binding; MF:ATP binding;	K15032	MTERFD
MSTRG.10880
MSTRG.6517		GO:0042545; GO:0007018; GO:0048364; GO:0032886; GO:0008017; GO:0030599; GO:0003777; GO:0005524	biological_process; biological_process; biological_process; biological_process; molecular_function; molecular_function; molecular_function; molecular_function;	BP:cell wall modification; BP:microtubulebased movement; BP:root development; BP:regulation of microtubulebased process; MF:microtubule binding; MF:pectinesterase activity; MF:microtubule motor activity; MF:ATP binding;
MSTRG.11674		GO:0007165; GO:0043531	biological_process; molecular_function;	BP:signal transduction; MF:ADP binding;
MSTRG.1740
MSTRG.13008		GO:0016021; GO:0004674; GO:0030247; GO:0005524	cellular_component; molecular_function; molecular_function; molecular_function;	CC:integral component of membrane; MF:protein serine/threonine kinase activity; MF:polysaccharide binding; MF:ATP binding;
MSTRG.19766		GO:0016021	cellular_component;	CC:integral component of membrane;
MSTRG.6708		GO:0006886; GO:0032482; GO:0012505; GO:0005768; GO:0003924; GO:0005525	biological_process; biological_process; cellular_component; cellular_component; molecular_function; molecular_function;	BP:intracellular protein transport; BP:Rab protein signal transduction; CC:endomembrane system; CC:endosome; MF:GTPase activity; MF:GTP binding;	K07904	RAB11A	map04144	Endocytosis
MSTRG.583
MSTRG.6731
MSTRG.16552
MSTRG.11012
MSTRG.15297		GO:0016021; GO:0004674; GO:0005524; GO:0004672	cellular_component; molecular_function; molecular_function; molecular_function;	CC:integral component of membrane; MF:protein serine/threonine kinase activity; MF:ATP binding; MF:protein kinase activity;
MSTRG.20358		GO:0016021	cellular_component;	CC:integral component of membrane;
MSTRG.3396		GO:0010333; GO:0000287	molecular_function; molecular_function;	MF:terpene synthase activity; MF:magnesium ion binding;
MSTRG.982
MSTRG.14263
MSTRG.20705
MSTRG.646		GO:0015074; GO:0016779; GO:0004523; GO:0003676	biological_process; molecular_function; molecular_function; molecular_function;	BP:DNA integration; MF:nucleotidyltransferase activity; MF:RNADNA hybrid ribonuclease activity; MF:nucleic acid binding;
MSTRG.3841
MSTRG.4310		GO:0016021	cellular_component;	CC:integral component of membrane;
MSTRG.17306
MSTRG.10855		GO:0015074; GO:0008270; GO:0003676	biological_process; molecular_function; molecular_function;	BP:DNA integration; MF:zinc ion binding; MF:nucleic acid binding;
MSTRG.12236
MSTRG.18478		GO:0016021	cellular_component;	CC:integral component of membrane;
MSTRG.5767
MSTRG.16398
MSTRG.14390
MSTRG.10902		GO:0007165; GO:0043531	biological_process; molecular_function;	BP:signal transduction; MF:ADP binding;
MSTRG.10345		GO:0006952; GO:0005524; GO:0043531	biological_process; molecular_function; molecular_function;	BP:defense response; MF:ATP binding; MF:ADP binding;
MSTRG.6906		GO:0006952; GO:0005524; GO:0043531	biological_process; molecular_function; molecular_function;	BP:defense response; MF:ATP binding; MF:ADP binding;
MSTRG.5777		GO:0009451; GO:0043231; GO:0008270	biological_process; cellular_component; molecular_function;	BP:RNA modification; CC:intracellular membranebounded organelle; MF:zinc ion binding;
MSTRG.732		GO:0016021	cellular_component;	CC:integral component of membrane;
MSTRG.19309
MSTRG.4429		GO:0016021; GO:0004386	cellular_component; molecular_function;	CC:integral component of membrane; MF:helicase activity;
MSTRG.7715
MSTRG.5963		GO:0015846; GO:0042597; GO:0019808	biological_process; cellular_component; molecular_function;	BP:polyamine transport; CC:periplasmic space; MF:polyamine binding;
MSTRG.7449		GO:0016021	cellular_component;	CC:integral component of membrane;
MSTRG.522		GO:0007018; GO:0009116; GO:0016021; GO:0008017; GO:0003777; GO:0005524	biological_process; biological_process; cellular_component; molecular_function; molecular_function; molecular_function;	BP:microtubulebased movement; BP:nucleoside metabolic process; CC:integral component of membrane; MF:microtubule binding; MF:microtubule motor activity; MF:ATP binding;	K00759	APRT, apt	map00230	Purine metabolism
MSTRG.8471		GO:0009058; GO:0016021; GO:0016844	biological_process; cellular_component; molecular_function;	BP:biosynthetic process; CC:integral component of membrane; MF:strictosidine synthase activity;
MSTRG.19106
MSTRG.6498
MSTRG.3657
MSTRG.20635
MSTRG.10884
MSTRG.12835
MSTRG.14016		GO:0015074; GO:0016779; GO:0004523; GO:0003676	biological_process; molecular_function; molecular_function; molecular_function;	BP:DNA integration; MF:nucleotidyltransferase activity; MF:RNADNA hybrid ribonuclease activity; MF:nucleic acid binding;
MSTRG.88		GO:0046983; GO:0003677	molecular_function; molecular_function;	MF:protein dimerization activity; MF:DNA binding;
MSTRG.12537
MSTRG.918
MSTRG.3089		GO:0006914	biological_process;	BP:autophagy;
MSTRG.19524		GO:0016021; GO:0008234	cellular_component; molecular_function;	CC:integral component of membrane; MF:cysteinetype peptidase activity;	K08592	SENP1
MSTRG.13703
MSTRG.20636		GO:0004725	molecular_function;	MF:protein tyrosine phosphatase activity;	K18081	MTMR1_2	map04070; map00562	Phosphatidylinositol signaling system; Inositol phosphate metabolism
MSTRG.14187
MSTRG.10773		GO:0016021; GO:0005525	cellular_component; molecular_function;	CC:integral component of membrane; MF:GTP binding;
MSTRG.647		GO:0015074; GO:0016779; GO:0004523; GO:0003676	biological_process; molecular_function; molecular_function; molecular_function;	BP:DNA integration; MF:nucleotidyltransferase activity; MF:RNADNA hybrid ribonuclease activity; MF:nucleic acid binding;
MSTRG.20401
MSTRG.8859		GO:0006412; GO:0005635; GO:0009507; GO:0005840; GO:0003735	biological_process; cellular_component; cellular_component; cellular_component; molecular_function;	BP:translation; CC:nuclear envelope; CC:chloroplast; CC:ribosome; MF:structural constituent of ribosome;	K02916	RPL35, MRPL35, rpmI	map03010	Ribosome
MSTRG.6860		GO:0004523; GO:0003676	molecular_function; molecular_function;	MF:RNADNA hybrid ribonuclease activity; MF:nucleic acid binding;
MSTRG.11033
MSTRG.13752
MSTRG.4303
MSTRG.11196		GO:0016021; GO:0008270; GO:0003676	cellular_component; molecular_function; molecular_function;	CC:integral component of membrane; MF:zinc ion binding; MF:nucleic acid binding;
MSTRG.3019
MSTRG.14931		GO:0015074; GO:0006096; GO:0055085; GO:0000015; GO:0016021; GO:0000287; GO:0004634; GO:0003887; GO:0008270; GO:0003676	biological_process; biological_process; biological_process; cellular_component; cellular_component; molecular_function; molecular_function; molecular_function; molecular_function; molecular_function;	BP:DNA integration; BP:glycolytic process; BP:transmembrane transport; CC:phosphopyruvate hydratase complex; CC:integral component of membrane; MF:magnesium ion binding; MF:phosphopyruvate hydratase activity; MF:DNAdirected DNA polymerase activity; MF:zinc ion binding; MF:nucleic acid binding;
MSTRG.5992
MSTRG.709
MSTRG.5724		GO:0060548; GO:0005544	biological_process; molecular_function;	BP:negative regulation of cell death; MF:calciumdependent phospholipid binding;
MSTRG.5712		GO:0060548; GO:0071277; GO:0005886; GO:0005544	biological_process; biological_process; cellular_component; molecular_function;	BP:negative regulation of cell death; BP:cellular response to calcium ion; CC:plasma membrane; MF:calciumdependent phospholipid binding;
MSTRG.11614
MSTRG.20338
MSTRG.14241
MSTRG.17294
MSTRG.5036
MSTRG.8845		GO:0046983; GO:0003677	molecular_function; molecular_function;	MF:protein dimerization activity; MF:DNA binding;
MSTRG.15179
MSTRG.6163
MSTRG.10341		GO:0016021	cellular_component;	CC:integral component of membrane;
MSTRG.10960
MSTRG.444		GO:0015846; GO:0042597; GO:0019808	biological_process; cellular_component; molecular_function;	BP:polyamine transport; CC:periplasmic space; MF:polyamine binding;
MSTRG.3592		GO:0016021; GO:0005319; GO:0016757; GO:0005524; GO:0004672	cellular_component; molecular_function; molecular_function; molecular_function; molecular_function;	CC:integral component of membrane; MF:lipid transporter activity; MF:transferase activity, transferring glycosyl groups; MF:ATP binding; MF:protein kinase activity;	K12385	NPC1
MSTRG.13246
MSTRG.9084
MSTRG.5690
MSTRG.3862		GO:0032259; GO:0046983; GO:0008171	biological_process; molecular_function; molecular_function;	BP:methylation; MF:protein dimerization activity; MF:Omethyltransferase activity;
MSTRG.17729
MSTRG.6382
MSTRG.5280		GO:0016021	cellular_component;	CC:integral component of membrane;
MSTRG.15436		GO:0016021	cellular_component;	CC:integral component of membrane;
MSTRG.3564		GO:0005634; GO:0018024	cellular_component; molecular_function;	CC:nucleus; MF:histonelysine Nmethyltransferase activity;	K11423	SETD2	map00310	Lysine degradation
MSTRG.20424
MSTRG.3834		GO:0009416; GO:0010199; GO:0048530; GO:0005615; GO:0016021; GO:0005886	biological_process; biological_process; biological_process; cellular_component; cellular_component; cellular_component;	BP:response to light stimulus; BP:organ boundary specification between lateral organs and the meristem; BP:fruit morphogenesis; CC:extracellular space; CC:integral component of membrane; CC:plasma membrane;
MSTRG.20368
MSTRG.6706		GO:0006886; GO:0032482; GO:0012505; GO:0005768; GO:0003924; GO:0005525	biological_process; biological_process; cellular_component; cellular_component; molecular_function; molecular_function;	BP:intracellular protein transport; BP:Rab protein signal transduction; CC:endomembrane system; CC:endosome; MF:GTPase activity; MF:GTP binding;	K07904	RAB11A	map04144	Endocytosis
MSTRG.20340
MSTRG.9523
MSTRG.12869		GO:0043531	molecular_function;	MF:ADP binding;
MSTRG.649		GO:0046513; GO:0016021; GO:0005783; GO:0050291; GO:0016410	biological_process; cellular_component; cellular_component; molecular_function; molecular_function;	BP:ceramide biosynthetic process; CC:integral component of membrane; CC:endoplasmic reticulum; MF:sphingosine Nacyltransferase activity; MF:Nacyltransferase activity;	K23727	CERS5_6, LASS5_6	map00600	Sphingolipid metabolism
MSTRG.10731		GO:0006412; GO:0005840; GO:0003735; GO:0004672; GO:0005524	biological_process; cellular_component; molecular_function; molecular_function; molecular_function;	BP:translation; CC:ribosome; MF:structural constituent of ribosome; MF:protein kinase activity; MF:ATP binding;	K03255	TIF31, CLU1
MSTRG.7009
MSTRG.17592		GO:0046900; GO:0005773; GO:0016021; GO:0008242; GO:0034722	biological_process; cellular_component; cellular_component; molecular_function; molecular_function;	BP:tetrahydrofolylpolyglutamate metabolic process; CC:vacuole; CC:integral component of membrane; MF:omega peptidase activity; MF:gammaglutamylpeptidase activity;	K01307	GGH	map00790	Folate biosynthesis
MSTRG.6891		GO:0001522; GO:0003723; GO:0009982	biological_process; molecular_function; molecular_function;	BP:pseudouridine synthesis; MF:RNA binding; MF:pseudouridine synthase activity;
MSTRG.3062		GO:0006355; GO:0009640; GO:0005634; GO:0008270	biological_process; biological_process; cellular_component; molecular_function;	BP:regulation of transcription, DNAtemplated; BP:photomorphogenesis; CC:nucleus; MF:zinc ion binding;
MSTRG.14802
MSTRG.20427
MSTRG.9350
MSTRG.6121
MSTRG.15101
MSTRG.7393		GO:0006412; GO:0005840; GO:0003735	biological_process; cellular_component; molecular_function;	BP:translation; CC:ribosome; MF:structural constituent of ribosome;	K02919	RPL36, MRPL36, rpmJ	map03010	Ribosome
MSTRG.15129
MSTRG.20689
MSTRG.15476
MSTRG.4671
MSTRG.18180		GO:0006281; GO:0006623; GO:0015074; GO:0071985; GO:0005768; GO:0005829; GO:0016021; GO:0003676; GO:1905394; GO:0003677; GO:0036313; GO:0004519	biological_process; biological_process; biological_process; biological_process; cellular_component; cellular_component; cellular_component; molecular_function; molecular_function; molecular_function; molecular_function; molecular_function;	BP:DNA repair; BP:protein targeting to vacuole; BP:DNA integration; BP:multivesicular body sorting pathway; CC:endosome; CC:cytosol; CC:integral component of membrane; MF:nucleic acid binding; MF:retromer complex binding; MF:DNA binding; MF:phosphatidylinositol 3kinase catalytic subunit binding; MF:endonuclease activity;
MSTRG.5085
MSTRG.11202		GO:0006457; GO:0016021; GO:0051082; GO:0008270; GO:0003676; GO:0005524	biological_process; cellular_component; molecular_function; molecular_function; molecular_function; molecular_function;	BP:protein folding; CC:integral component of membrane; MF:unfolded protein binding; MF:zinc ion binding; MF:nucleic acid binding; MF:ATP binding;
MSTRG.15228		GO:0016021; GO:0046983	cellular_component; molecular_function;	CC:integral component of membrane; MF:protein dimerization activity;
MSTRG.6496		GO:0043531	molecular_function;	MF:ADP binding;
MSTRG.6921		GO:0006952; GO:0005524; GO:0043531	biological_process; molecular_function; molecular_function;	BP:defense response; MF:ATP binding; MF:ADP binding;
MSTRG.15509		GO:0008234	molecular_function;	MF:cysteinetype peptidase activity;
MSTRG.8781
MSTRG.6941		GO:0043531	molecular_function;	MF:ADP binding;
MSTRG.12516		GO:0016021	cellular_component;	CC:integral component of membrane;
MSTRG.19807		GO:0016021	cellular_component;	CC:integral component of membrane;
MSTRG.4000
MSTRG.1023		GO:0031047; GO:0003968; GO:0003723	biological_process; molecular_function; molecular_function;	BP:gene silencing by RNA; MF:RNAdirected RNA polymerase activity; MF:RNA binding;
MSTRG.4306		GO:0016021	cellular_component;	CC:integral component of membrane;
MSTRG.14055		GO:0008270; GO:0003676	molecular_function; molecular_function;	MF:zinc ion binding; MF:nucleic acid binding;
MSTRG.3843
MSTRG.19159
MSTRG.20666		GO:0019684; GO:0009535; GO:0009536; GO:0009523; GO:0016021; GO:0009507	biological_process; cellular_component; cellular_component; cellular_component; cellular_component; cellular_component;	BP:photosynthesis, light reaction; CC:chloroplast thylakoid membrane; CC:plastid; CC:photosystem II; CC:integral component of membrane; CC:chloroplast;	K02714	psbM	map00195	Photosynthesis
MSTRG.13593		GO:0016021; GO:0004674; GO:0005524; GO:0004672	cellular_component; molecular_function; molecular_function; molecular_function;	CC:integral component of membrane; MF:protein serine/threonine kinase activity; MF:ATP binding; MF:protein kinase activity;
MSTRG.9824
MSTRG.12586
MSTRG.19728		GO:0016021	cellular_component;	CC:integral component of membrane;
MSTRG.2379
MSTRG.3829		GO:0016021	cellular_component;	CC:integral component of membrane;
MSTRG.15331		GO:0005634; GO:0003700; GO:0043565	cellular_component; molecular_function; molecular_function;	CC:nucleus; MF:transcription factor activity, sequencespecific DNA binding; MF:sequencespecific DNA binding;
MSTRG.10900		GO:0007165; GO:0043531	biological_process; molecular_function;	BP:signal transduction; MF:ADP binding;
MSTRG.15296
MSTRG.4058
MSTRG.8124		GO:0016021	cellular_component;	CC:integral component of membrane;
MSTRG.9577		GO:0051603; GO:0005773; GO:0004185	biological_process; cellular_component; molecular_function;	BP:proteolysis involved in cellular protein catabolic process; CC:vacuole; MF:serinetype carboxypeptidase activity;	K16297	SCPLII
MSTRG.7717		GO:0015074; GO:0016021; GO:0016779; GO:0004523; GO:0004190; GO:0008270; GO:0003676	biological_process; cellular_component; molecular_function; molecular_function; molecular_function; molecular_function; molecular_function;	BP:DNA integration; CC:integral component of membrane; MF:nucleotidyltransferase activity; MF:RNADNA hybrid ribonuclease activity; MF:aspartictype endopeptidase activity; MF:zinc ion binding; MF:nucleic acid binding;
MSTRG.17581
MSTRG.8128		GO:0016021; GO:0046983; GO:0003677	cellular_component; molecular_function; molecular_function;	CC:integral component of membrane; MF:protein dimerization activity; MF:DNA binding;
MSTRG.20430
MSTRG.8011
MSTRG.6150
MSTRG.17563		GO:0008408; GO:0003723; GO:0003676	molecular_function; molecular_function; molecular_function;	MF:3'5' exonuclease activity; MF:RNA binding; MF:nucleic acid binding;	K18740	EXD1, EGL
MSTRG.11735		GO:1904216; GO:0009704; GO:0009658; GO:0009793; GO:0008219; GO:0031969; GO:0009534; GO:0055035; GO:0009706; GO:0016021; GO:0005739; GO:0009570; GO:0044183	biological_process; biological_process; biological_process; biological_process; biological_process; cellular_component; cellular_component; cellular_component; cellular_component; cellular_component; cellular_component; cellular_component; molecular_function;	BP:positive regulation of protein import into chloroplast stroma; BP:deetiolation; BP:chloroplast organization; BP:embryo development ending in seed dormancy; BP:cell death; CC:chloroplast membrane; CC:chloroplast thylakoid; CC:plastid thylakoid membrane; CC:chloroplast inner membrane; CC:integral component of membrane; CC:mitochondrion; CC:chloroplast stroma; MF:protein binding involved in prote…
MSTRG.18679
MSTRG.6128		GO:0043531	molecular_function;	MF:ADP binding;
MSTRG.20696		GO:0015074; GO:0005634; GO:0004190; GO:0003676	biological_process; cellular_component; molecular_function; molecular_function;	BP:DNA integration; CC:nucleus; MF:aspartictype endopeptidase activity; MF:nucleic acid binding;
MSTRG.11612
MSTRG.10370		GO:0016021; GO:0016757	cellular_component; molecular_function;	CC:integral component of membrane; MF:transferase activity, transferring glycosyl groups;
MSTRG.10096
MSTRG.14205		GO:0016021; GO:0008270; GO:0003676	cellular_component; molecular_function; molecular_function;	CC:integral component of membrane; MF:zinc ion binding; MF:nucleic acid binding;
MSTRG.17582
MSTRG.6195		GO:0003964; GO:0004523; GO:0003676; GO:0008270	molecular_function; molecular_function; molecular_function; molecular_function;	MF:RNAdirected DNA polymerase activity; MF:RNADNA hybrid ribonuclease activity; MF:nucleic acid binding; MF:zinc ion binding;
MSTRG.20634		GO:0006221; GO:0006225; GO:0005737; GO:0005829; GO:0033862; GO:0009041	biological_process; biological_process; cellular_component; cellular_component; molecular_function; molecular_function;	BP:pyrimidine nucleotide biosynthetic process; BP:UDP biosynthetic process; CC:cytoplasm; CC:cytosol; MF:UMP kinase activity; MF:uridylate kinase activity;
MSTRG.644
MSTRG.18978
MSTRG.20403
MSTRG.13926
MSTRG.6115
MSTRG.6008
MSTRG.15389
MSTRG.11643		GO:0015074; GO:0003964; GO:0008270; GO:0003676	biological_process; molecular_function; molecular_function; molecular_function;	BP:DNA integration; MF:RNAdirected DNA polymerase activity; MF:zinc ion binding; MF:nucleic acid binding;
MSTRG.12544		GO:0006284; GO:0006281; GO:0005634; GO:0016021; GO:0004528; GO:0140078; GO:0003906; GO:0004518; GO:0008311; GO:0046872	biological_process; biological_process; cellular_component; cellular_component; molecular_function; molecular_function; molecular_function; molecular_function; molecular_function; molecular_function;	BP:baseexcision repair; BP:DNA repair; CC:nucleus; CC:integral component of membrane; MF:phosphodiesterase I activity; MF:class I DNA; MF:DNA; MF:nuclease activity; MF:doublestranded DNA 3'5' exodeoxyribonuclease activity; MF:metal ion binding;
MSTRG.19711		GO:0016021	cellular_component;	CC:integral component of membrane;
MSTRG.13463
MSTRG.4896		GO:0009507; GO:0046872; GO:0005507; GO:0005524; GO:0016491	cellular_component; molecular_function; molecular_function; molecular_function; molecular_function;	CC:chloroplast; MF:metal ion binding; MF:copper ion binding; MF:ATP binding; MF:oxidoreductase activity;	K03255	TIF31, CLU1
MSTRG.758
MSTRG.20349
MSTRG.17192		GO:0005634; GO:0009507; GO:0003700; GO:0046872; GO:0005524	cellular_component; cellular_component; molecular_function; molecular_function; molecular_function;	CC:nucleus; CC:chloroplast; MF:transcription factor activity, sequencespecific DNA binding; MF:metal ion binding; MF:ATP binding;
MSTRG.21
MSTRG.484
MSTRG.3468		GO:0015074; GO:0008270; GO:0003676; GO:0008234	biological_process; molecular_function; molecular_function; molecular_function;	BP:DNA integration; MF:zinc ion binding; MF:nucleic acid binding; MF:cysteinetype peptidase activity;
MSTRG.19282
MSTRG.9423		GO:0010497; GO:2000280; GO:0005618; GO:0048046; GO:0009506; GO:0030145; GO:0045735; GO:0016491	biological_process; biological_process; cellular_component; cellular_component; cellular_component; molecular_function; molecular_function; molecular_function;	BP:plasmodesmatamediated intercellular transport; BP:regulation of root development; CC:cell wall; CC:apoplast; CC:plasmodesma; MF:manganese ion binding; MF:nutrient reservoir activity; MF:oxidoreductase activity;
MSTRG.14155
MSTRG.5710		GO:0060548; GO:0005544	biological_process; molecular_function;	BP:negative regulation of cell death; MF:calciumdependent phospholipid binding;
MSTRG.20007		GO:0016021	cellular_component;	CC:integral component of membrane;
MSTRG.6855		GO:0051259; GO:0006457; GO:0042542; GO:0000302; GO:0009651; GO:0009408; GO:0016021; GO:0051082; GO:0043621	biological_process; biological_process; biological_process; biological_process; biological_process; biological_process; cellular_component; molecular_function; molecular_function;	BP:protein oligomerization; BP:protein folding; BP:response to hydrogen peroxide; BP:response to reactive oxygen species; BP:response to salt stress; BP:response to heat; CC:integral component of membrane; MF:unfolded protein binding; MF:protein selfassociation;	K13993	HSP20	map04141	Protein processing in endoplasmic reticulum
MSTRG.19336
MSTRG.19954		GO:0032259; GO:0046983; GO:0008171; GO:0043531	biological_process; molecular_function; molecular_function; molecular_function;	BP:methylation; MF:protein dimerization activity; MF:Omethyltransferase activity; MF:ADP binding;	K13066	E2.1.1.68, COMT	map00940	Phenylpropanoid biosynthesis
MSTRG.8402		GO:0006952; GO:0007165; GO:0005524; GO:0043531	biological_process; biological_process; molecular_function; molecular_function;	BP:defense response; BP:signal transduction; MF:ATP binding; MF:ADP binding;	K13457	RPM1, RPS3	map04626	Plantpathogen interaction
MSTRG.15494		GO:0005524; GO:0004672	molecular_function; molecular_function;	MF:ATP binding; MF:protein kinase activity;
MSTRG.11151
MSTRG.4626		GO:0042744; GO:0007166; GO:0006885; GO:0015672; GO:0006468; GO:0006979; GO:0009664; GO:0016020; GO:0005618; GO:0016021; GO:0012505; GO:0005886; GO:0005576; GO:0016705; GO:0004674; GO:0004672; GO:0005506; GO:0046872; GO:0005524; GO:0020037; GO:0015299; GO:0003723; GO:0004601	biological_process; biological_process; biological_process; biological_process; biological_process; biological_process; biological_process; cellular_component; cellular_component; cellular_component; cellular_component; cellular_component; cellular_component; molecular_function; molecular_function; molecular_function; molecular_function; molecular_function; molecular_function; molecular_function;…	BP:hydrogen peroxide catabolic process; BP:cell surface receptor signaling pathway; BP:regulation of pH; BP:monovalent inorganic cation transport; BP:protein phosphorylation; BP:response to oxidative stress; BP:planttype cell wall organization; CC:membrane; CC:cell wall; CC:integral component of membrane; CC:endomembrane system; CC:plasma membrane; CC:extracellular region; MF:oxidoreductase activ…
MSTRG.6165
MSTRG.20339
MSTRG.7599
MSTRG.19695		GO:0015074; GO:0008270; GO:0003676	biological_process; molecular_function; molecular_function;	BP:DNA integration; MF:zinc ion binding; MF:nucleic acid binding;
MSTRG.19689		GO:0034388; GO:0032040	cellular_component; cellular_component;	CC:Pwp2pcontaining subcomplex of 90S preribosome; CC:smallsubunit processome;	K14553	UTP18	map03008	Ribosome biogenesis in eukaryotes
MSTRG.762
MSTRG.15367
MSTRG.5670
MSTRG.8068		GO:0006468; GO:0048544; GO:0016021; GO:0005886; GO:0004674; GO:0005524	biological_process; biological_process; cellular_component; cellular_component; molecular_function; molecular_function;	BP:protein phosphorylation; BP:recognition of pollen; CC:integral component of membrane; CC:plasma membrane; MF:protein serine/threonine kinase activity; MF:ATP binding;
MSTRG.11223
MSTRG.20345
MSTRG.6356		GO:0005634; GO:0003700	cellular_component; molecular_function;	CC:nucleus; MF:transcription factor activity, sequencespecific DNA binding;	K14432	ABF	map04075	Plant hormone signal transduction
MSTRG.17739		GO:0006355	biological_process;	BP:regulation of transcription, DNAtemplated;	K11423	SETD2	map00310	Lysine degradation
MSTRG.18820		GO:0018401; GO:0005783; GO:0031418; GO:0004656; GO:0016705; GO:0005506	biological_process; cellular_component; molecular_function; molecular_function; molecular_function; molecular_function;	BP:peptidylproline hydroxylation to 4hydroxyLproline; CC:endoplasmic reticulum; MF:Lascorbic acid binding; MF:procollagenproline 4dioxygenase activity; MF:oxidoreductase activity, acting on paired donors, with incorporation or reduction of molecular oxygen; MF:iron ion binding;	K00472	P4HA	map00330	Arginine and proline metabolism
MSTRG.10013
MSTRG.6162		GO:0016021	cellular_component;	CC:integral component of membrane;
MSTRG.17825
MSTRG.20611		GO:0015074; GO:0016779; GO:0004523; GO:0003676	biological_process; molecular_function; molecular_function; molecular_function;	BP:DNA integration; MF:nucleotidyltransferase activity; MF:RNADNA hybrid ribonuclease activity; MF:nucleic acid binding;
MSTRG.6358		GO:0006952; GO:0005524; GO:0043531	biological_process; molecular_function; molecular_function;	BP:defense response; MF:ATP binding; MF:ADP binding;
MSTRG.9747		GO:0016021; GO:0016989; GO:0005524; GO:0043531; GO:0004672	cellular_component; molecular_function; molecular_function; molecular_function; molecular_function;	CC:integral component of membrane; MF:sigma factor antagonist activity; MF:ATP binding; MF:ADP binding; MF:protein kinase activity;
MSTRG.20410
MSTRG.11306
MSTRG.7542
MSTRG.6130		GO:0043531	molecular_function;	MF:ADP binding;
MSTRG.10144		GO:0016021; GO:0043531	cellular_component; molecular_function;	CC:integral component of membrane; MF:ADP binding;	K13459	RPS2	map04626	Plantpathogen interaction
MSTRG.10172		GO:0015074; GO:0004252; GO:0008270; GO:0003676; GO:0004672; GO:0003964; GO:0005524	biological_process; molecular_function; molecular_function; molecular_function; molecular_function; molecular_function; molecular_function;	BP:DNA integration; MF:serinetype endopeptidase activity; MF:zinc ion binding; MF:nucleic acid binding; MF:protein kinase activity; MF:RNAdirected DNA polymerase activity; MF:ATP binding;
MSTRG.3836
MSTRG.8419
MSTRG.13906
MSTRG.20346
MSTRG.205		GO:0043531	molecular_function;	MF:ADP binding;
MSTRG.19648
MSTRG.11946
MSTRG.10778		GO:0007165; GO:0043531	biological_process; molecular_function;	BP:signal transduction; MF:ADP binding;
MSTRG.837		GO:0005524; GO:0004672	molecular_function; molecular_function;	MF:ATP binding; MF:protein kinase activity;	K03255	TIF31, CLU1
MSTRG.4104
MSTRG.7395		GO:0016021	cellular_component;	CC:integral component of membrane;
MSTRG.20644
MSTRG.12365
MSTRG.14398		GO:0016192; GO:0006886; GO:0006808; GO:0005737; GO:0030234; GO:0005525	biological_process; biological_process; biological_process; cellular_component; molecular_function; molecular_function;	BP:vesiclemediated transport; BP:intracellular protein transport; BP:regulation of nitrogen utilization; CC:cytoplasm; MF:enzyme regulator activity; MF:GTP binding;	K07937	ARF1	map04144	Endocytosis
MSTRG.19792		GO:0061408; GO:0043618; GO:0034605; GO:0005634; GO:0042025; GO:0043565; GO:0003700; GO:0000978	biological_process; biological_process; biological_process; cellular_component; cellular_component; molecular_function; molecular_function; molecular_function;	BP:positive regulation of transcription from RNA polymerase II promoter in response to heat stress; BP:regulation of transcription from RNA polymerase II promoter in response to stress; BP:cellular response to heat; CC:nucleus; CC:host cell nucleus; MF:sequencespecific DNA binding; MF:transcription factor activity, sequencespecific DNA binding; MF:RNA polymerase II core promoter proximal region s…	K09419	HSFF
MSTRG.19180		GO:0043161; GO:0010992; GO:0005737; GO:0005634; GO:0005623; GO:0043130; GO:0046872	biological_process; biological_process; cellular_component; cellular_component; cellular_component; molecular_function; molecular_function;	BP:proteasomemediated ubiquitindependent protein catabolic process; BP:ubiquitin homeostasis; CC:cytoplasm; CC:nucleus; CC:cell; MF:ubiquitin binding; MF:metal ion binding;
MSTRG.13916		GO:0016021; GO:0046983; GO:0003677	cellular_component; molecular_function; molecular_function;	CC:integral component of membrane; MF:protein dimerization activity; MF:DNA binding;
MSTRG.17167
MSTRG.43		GO:0009058; GO:0009793; GO:0009095; GO:0009570; GO:0033853; GO:0033854; GO:0008483; GO:0003824; GO:0004069; GO:0030170	biological_process; biological_process; biological_process; cellular_component; molecular_function; molecular_function; molecular_function; molecular_function; molecular_function; molecular_function;	BP:biosynthetic process; BP:embryo development ending in seed dormancy; BP:aromatic amino acid family biosynthetic process, prephenate pathway; CC:chloroplast stroma; MF:aspartateprephenate aminotransferase activity; MF:glutamateprephenate aminotransferase activity; MF:transaminase activity; MF:catalytic activity; MF:Laspartat; MF:pyridoxal phosphate binding;	K15849	PAT, AAT	map00950; map00960; map00400; map00360; map00350	Isoquinoline alkaloid biosynthesis; Tropane, piperidine and pyridine alkaloid biosynthesis; Phenylalanine, tyrosine and tryptophan biosynthesis; Phenylalanine metabolism; Tyrosine metabolism
MSTRG.16927
MSTRG.5957		GO:0042147; GO:0006886; GO:0005829; GO:0034066; GO:0016021; GO:0000139; GO:0017137; GO:0017112	biological_process; biological_process; cellular_component; cellular_component; cellular_component; cellular_component; molecular_function; molecular_function;	BP:retrograde transport, endosome to Golgi; BP:intracellular protein transport; CC:cytosol; CC:RIC1RGP1 guanylnucleotide exchange factor complex; CC:integral component of membrane; CC:Golgi membrane; MF:Rab GTPase binding; MF:Rab guanylnucleotide exchange factor activity;	K20476	RIC1
MSTRG.13770		GO:0016021; GO:0008234	cellular_component; molecular_function;	CC:integral component of membrane; MF:cysteinetype peptidase activity;
MSTRG.11134
MSTRG.4580		GO:0015986; GO:0016021; GO:0000276; GO:0046872; GO:0015078	biological_process; cellular_component; cellular_component; molecular_function; molecular_function;	BP:ATP synthesis coupled proton transport; CC:integral component of membrane; CC:mitochondrial protontransporting ATP synthase complex, coupling factor; MF:metal ion binding; MF:hydrogen ion transmembrane transporter activity;
MSTRG.3035		GO:0072657; GO:0016021; GO:0016020	biological_process; cellular_component; cellular_component;	BP:protein localization to membrane; CC:integral component of membrane; CC:membrane;
MSTRG.5986
MSTRG.19791
MSTRG.15878		GO:0016021	cellular_component;	CC:integral component of membrane;
MSTRG.20433
MSTRG.1613
MSTRG.597
MSTRG.19607
MSTRG.11133
MSTRG.642
MSTRG.9336		GO:0016021	cellular_component;	CC:integral component of membrane;
MSTRG.12402		GO:0006396; GO:0016021; GO:0003824	biological_process; cellular_component; molecular_function;	BP:RNA processing; CC:integral component of membrane; MF:catalytic activity;
MSTRG.420
MSTRG.9826		GO:0005975; GO:0015074; GO:0005576; GO:0016977; GO:0008270; GO:0003676; GO:0008234	biological_process; biological_process; cellular_component; molecular_function; molecular_function; molecular_function; molecular_function;	BP:carbohydrate metabolic process; BP:DNA integration; CC:extracellular region; MF:chitosanase activity; MF:zinc ion binding; MF:nucleic acid binding; MF:cysteinetype peptidase activity;
MSTRG.740		GO:0008234	molecular_function;	MF:cysteinetype peptidase activity;
MSTRG.15627
MSTRG.17719		GO:0016020; GO:0004497; GO:0016705; GO:0020037; GO:0016709; GO:0005506	cellular_component; molecular_function; molecular_function; molecular_function; molecular_function; molecular_function;	CC:membrane; MF:monooxygenase activity; MF:oxidoreductase activity, acting on paired donors, with incorporation or reduction of molecular oxygen; MF:heme binding; MF:oxidoreductase activity, acting on paired donors, with incorporation or reduction of molecular oxygen, NA; MF:iron ion binding;
MSTRG.8461
MSTRG.5952		GO:0033314; GO:0010212; GO:0006260; GO:0005634	biological_process; biological_process; biological_process; cellular_component;	BP:mitotic DNA replication checkpoint; BP:response to ionizing radiation; BP:DNA replication; CC:nucleus;
MSTRG.10693		GO:0006952; GO:0005524; GO:0043531	biological_process; molecular_function; molecular_function;	BP:defense response; MF:ATP binding; MF:ADP binding;
MSTRG.11159
MSTRG.17571
MSTRG.10454		GO:0017183; GO:0016740	biological_process; molecular_function;	BP:peptidyldiphthamide biosynthetic process from peptidylhistidine; MF:transferase activity;	K17866	DPH2
MSTRG.20631
MSTRG.17624		GO:0008234	molecular_function;	MF:cysteinetype peptidase activity;
MSTRG.18762
MSTRG.20698
MSTRG.8154		GO:0016021	cellular_component;	CC:integral component of membrane;
MSTRG.6730
MSTRG.5032		GO:0004523; GO:0003676	molecular_function; molecular_function;	MF:RNADNA hybrid ribonuclease activity; MF:nucleic acid binding;
MSTRG.5008
MSTRG.15085		GO:0016021; GO:0004674; GO:0005524; GO:0004672	cellular_component; molecular_function; molecular_function; molecular_function;	CC:integral component of membrane; MF:protein serine/threonine kinase activity; MF:ATP binding; MF:protein kinase activity;
MSTRG.7347
MSTRG.14498
MSTRG.14213		GO:0005634; GO:0008233	cellular_component; molecular_function;	CC:nucleus; MF:peptidase activity;
MSTRG.8496
MSTRG.3479
MSTRG.11962		GO:0006817; GO:0016021; GO:0005315	biological_process; cellular_component; molecular_function;	BP:phosphate ion transport; CC:integral component of membrane; MF:inorganic phosphate transmembrane transporter activity;
MSTRG.7814		GO:0016021; GO:0022857	cellular_component; molecular_function;	CC:integral component of membrane; MF:transmembrane transporter activity;
MSTRG.6117		GO:0043531	molecular_function;	MF:ADP binding;
MSTRG.7894
MSTRG.10917		GO:0007165; GO:0043531	biological_process; molecular_function;	BP:signal transduction; MF:ADP binding;
MSTRG.8191		GO:0043531	molecular_function;	MF:ADP binding;
MSTRG.17508		GO:0016021; GO:0005525	cellular_component; molecular_function;	CC:integral component of membrane; MF:GTP binding;
MSTRG.14144		GO:0016021; GO:0016787	cellular_component; molecular_function;	CC:integral component of membrane; MF:hydrolase activity;
MSTRG.764
MSTRG.11229		GO:0016021; GO:0022857	cellular_component; molecular_function;	CC:integral component of membrane; MF:transmembrane transporter activity;
MSTRG.7415		GO:0003743	molecular_function;	MF:translation initiation factor activity;
MSTRG.6529		GO:0016021	cellular_component;	CC:integral component of membrane;	K03945	NDUFA1	map00190	Oxidative phosphorylation
MSTRG.4330		GO:0015074; GO:0030247; GO:0008270; GO:0003676; GO:0004672; GO:0005524	biological_process; molecular_function; molecular_function; molecular_function; molecular_function; molecular_function;	BP:DNA integration; MF:polysaccharide binding; MF:zinc ion binding; MF:nucleic acid binding; MF:protein kinase activity; MF:ATP binding;
MSTRG.11472		GO:0016021	cellular_component;	CC:integral component of membrane;
MSTRG.10842
MSTRG.518		GO:0016021; GO:0004812; GO:0008324	cellular_component; molecular_function; molecular_function;	CC:integral component of membrane; MF:aminoacyltRNA ligase activity; MF:cation transmembrane transporter activity;
MSTRG.15858
MSTRG.1190		GO:0016021; GO:0004674; GO:0030247; GO:0005524; GO:0004672	cellular_component; molecular_function; molecular_function; molecular_function; molecular_function;	CC:integral component of membrane; MF:protein serine/threonine kinase activity; MF:polysaccharide binding; MF:ATP binding; MF:protein kinase activity;
MSTRG.20332		GO:0008233	molecular_function;	MF:peptidase activity;
MSTRG.10823
MSTRG.15717		GO:0016021; GO:0008234	cellular_component; molecular_function;	CC:integral component of membrane; MF:cysteinetype peptidase activity;	K08592	SENP1
MSTRG.11149		GO:0015074; GO:0003676	biological_process; molecular_function;	BP:DNA integration; MF:nucleic acid binding;
MSTRG.19952		GO:0008234	molecular_function;	MF:cysteinetype peptidase activity;
MSTRG.7718		GO:0015074; GO:0016779; GO:0004523; GO:0008270; GO:0003676; GO:0003964	biological_process; molecular_function; molecular_function; molecular_function; molecular_function; molecular_function;	BP:DNA integration; MF:nucleotidyltransferase activity; MF:RNADNA hybrid ribonuclease activity; MF:zinc ion binding; MF:nucleic acid binding; MF:RNAdirected DNA polymerase activity;
MSTRG.6696
MSTRG.12673
MSTRG.11175
MSTRG.10502
MSTRG.12098		GO:0016021; GO:0004674; GO:0005524; GO:0004672	cellular_component; molecular_function; molecular_function; molecular_function;	CC:integral component of membrane; MF:protein serine/threonine kinase activity; MF:ATP binding; MF:protein kinase activity;
MSTRG.3398
MSTRG.11679
MSTRG.11230
MSTRG.14760		GO:0009408; GO:0006986; GO:0009615; GO:0034620; GO:0051085; GO:0042026; GO:0005737; GO:0005618; GO:0005886; GO:0042623; GO:0031072; GO:0044183; GO:0051082; GO:0051787; GO:0016887; GO:0005524	biological_process; biological_process; biological_process; biological_process; biological_process; biological_process; cellular_component; cellular_component; cellular_component; molecular_function; molecular_function; molecular_function; molecular_function; molecular_function; molecular_function; molecular_function;	BP:response to heat; BP:response to unfolded protein; BP:response to virus; BP:cellular response to unfolded protein; BP:chaperone mediated protein folding requiring cofactor; BP:protein refolding; CC:cytoplasm; CC:cell wall; CC:plasma membrane; MF:ATPase activity, coupled; MF:heat shock protein binding; MF:protein binding involved in protein folding; MF:unfolded protein binding; MF:misfolded pro…	K03283	HSPA1s	map04144; map04141; map03040	Endocytosis; Protein processing in endoplasmic reticulum; Spliceosome
MSTRG.20353
MSTRG.5672
MSTRG.20429
MSTRG.17827		GO:0016021	cellular_component;	CC:integral component of membrane;	K20476	RIC1
MSTRG.7773		GO:0009231; GO:0015074; GO:0016021; GO:0050660; GO:0016614; GO:0003676; GO:0008686; GO:0030246; GO:0043531; GO:0004672; GO:0005524	biological_process; biological_process; cellular_component; molecular_function; molecular_function; molecular_function; molecular_function; molecular_function; molecular_function; molecular_function; molecular_function;	BP:riboflavin biosynthetic process; BP:DNA integration; CC:integral component of membrane; MF:flavin adenine dinucleotide binding; MF:oxidoreductase activity, acting on CHOH group of donors; MF:nucleic acid binding; MF:3,4dihydroxy2butanone4phosphate synthase activity; MF:carbohydrate binding; MF:ADP binding; MF:protein kinase activity; MF:ATP binding;	K02469	gyrA
MSTRG.10766		GO:0007165; GO:0043531	biological_process; molecular_function;	BP:signal transduction; MF:ADP binding;
MSTRG.17993
MSTRG.14984
MSTRG.10170		GO:0016020; GO:0016021; GO:0004497; GO:0020037; GO:0016709; GO:0016705; GO:0005506	cellular_component; cellular_component; molecular_function; molecular_function; molecular_function; molecular_function; molecular_function;	CC:membrane; CC:integral component of membrane; MF:monooxygenase activity; MF:heme binding; MF:oxidoreductase activity, acting on paired donors, with incorporation or reduction of molecular oxygen, NA; MF:oxidoreductase activity, acting on paired donors, with incorporation or reduction of molecular oxygen; MF:iron ion binding;
MSTRG.20373		GO:0016021	cellular_component;	CC:integral component of membrane;
MSTRG.16821		GO:0016021; GO:0008430	cellular_component; molecular_function;	CC:integral component of membrane; MF:selenium binding;
MSTRG.19723		GO:0015074; GO:0008270; GO:0003676	biological_process; molecular_function; molecular_function;	BP:DNA integration; MF:zinc ion binding; MF:nucleic acid binding;
MSTRG.19223
MSTRG.3004		GO:0000387; GO:0016192; GO:0008380; GO:0006397; GO:0046540; GO:0030532; GO:0071011; GO:0071013; GO:0005682; GO:0005686; GO:0005685; GO:0035658	biological_process; biological_process; biological_process; biological_process; cellular_component; cellular_component; cellular_component; cellular_component; cellular_component; cellular_component; cellular_component; cellular_component;	BP:spliceosomal snRNP assembly; BP:vesiclemediated transport; BP:RNA splicing; BP:mRNA processing; CC:U4/U6 x U5 trisnRNP complex; CC:small nuclear ribonucleoprotein complex; CC:precatalytic spliceosome; CC:catalytic step 2 spliceosome; CC:U5 snRNP; CC:U2 snRNP; CC:U1 snRNP; CC:Mon1Ccz1 complex;	K11096	SNRPD2, SMD2	map03040	Spliceosome
MSTRG.2524
MSTRG.15111		GO:0046983; GO:0003677	molecular_function; molecular_function;	MF:protein dimerization activity; MF:DNA binding;
MSTRG.18969		GO:0016021; GO:0008234	cellular_component; molecular_function;	CC:integral component of membrane; MF:cysteinetype peptidase activity;	K08592	SENP1
MSTRG.20678		GO:0015074; GO:0003964; GO:0003676	biological_process; molecular_function; molecular_function;	BP:DNA integration; MF:RNAdirected DNA polymerase activity; MF:nucleic acid binding;
MSTRG.20642
MSTRG.15139
MSTRG.17221
MSTRG.14450		GO:0043531	molecular_function;	MF:ADP binding;
MSTRG.8576
MSTRG.6870		GO:0006952; GO:0005524; GO:0043531	biological_process; molecular_function; molecular_function;	BP:defense response; MF:ATP binding; MF:ADP binding;
MSTRG.14234
MSTRG.12852		GO:0005975; GO:0004649	biological_process; molecular_function;	BP:carbohydrate metabolic process; MF:pol;
MSTRG.5959		GO:0015846; GO:0042597; GO:0019808	biological_process; cellular_component; molecular_function;	BP:polyamine transport; CC:periplasmic space; MF:polyamine binding;
MSTRG.2860		GO:0006351; GO:0005736; GO:0042025; GO:0005666; GO:0005665; GO:0003677; GO:0003899; GO:0008270	biological_process; cellular_component; cellular_component; cellular_component; cellular_component; molecular_function; molecular_function; molecular_function;	BP:transcription, DNAtemplated; CC:DNAdirected RNA polymerase I complex; CC:host cell nucleus; CC:DNAdirected RNA polymerase III complex; CC:DNAdirected RNA polymerase II, core complex; MF:DNA binding; MF:DNAdirected RNA polymerase activity; MF:zinc ion binding;	K03009	RPB12, POLR2K	map03020	RNA polymerase
MSTRG.10930		GO:0007165	biological_process;	BP:signal transduction;
MSTRG.14311
MSTRG.4244		GO:0016020; GO:0016021; GO:0004497; GO:0020037; GO:0016709; GO:0016705; GO:0005506	cellular_component; cellular_component; molecular_function; molecular_function; molecular_function; molecular_function; molecular_function;	CC:membrane; CC:integral component of membrane; MF:monooxygenase activity; MF:heme binding; MF:oxidoreductase activity, acting on paired donors, with incorporation or reduction of molecular oxygen, NA; MF:oxidoreductase activity, acting on paired donors, with incorporation or reduction of molecular oxygen; MF:iron ion binding;
MSTRG.20328
MSTRG.7752		GO:0005669; GO:0046982	cellular_component; molecular_function;	CC:transcription factor TFIID complex; MF:protein heterodimerization activity;	K14649	TAF8	map03022	Basal transcription factors
MSTRG.751		GO:0043531	molecular_function;	MF:ADP binding;
MSTRG.4076		GO:0006357; GO:0090575; GO:0008134; GO:0000977; GO:0003677; GO:0046983	biological_process; cellular_component; molecular_function; molecular_function; molecular_function; molecular_function;	BP:regulation of transcription from RNA polymerase II promoter; CC:RNA polymerase II transcription factor complex; MF:transcription factor binding; MF:RNA polymerase II regulatory region sequencespecific DNA binding; MF:DNA binding; MF:protein dimerization activity;
MSTRG.17261		GO:0016021	cellular_component;	CC:integral component of membrane;
MSTRG.8079		GO:0006468; GO:0048544; GO:0016021; GO:0005886; GO:0030246; GO:0004674; GO:0005524	biological_process; biological_process; cellular_component; cellular_component; molecular_function; molecular_function; molecular_function;	BP:protein phosphorylation; BP:recognition of pollen; CC:integral component of membrane; CC:plasma membrane; MF:carbohydrate binding; MF:protein serine/threonine kinase activity; MF:ATP binding;
MSTRG.18057
MSTRG.18970		GO:0016021; GO:0008234	cellular_component; molecular_function;	CC:integral component of membrane; MF:cysteinetype peptidase activity;
MSTRG.13331
MSTRG.11000		GO:0032259; GO:0019438; GO:0008757; GO:0046983; GO:0008171	biological_process; biological_process; molecular_function; molecular_function; molecular_function;	BP:methylation; BP:aromatic compound biosynthetic process; MF:Sadenosylmethioninedependent methyltransferase activity; MF:protein dimerization activity; MF:Omethyltransferase activity;	K13066	E2.1.1.68, COMT	map00940	Phenylpropanoid biosynthesis
MSTRG.20437
MSTRG.6687		GO:0006952; GO:0005524; GO:0043531	biological_process; molecular_function; molecular_function;	BP:defense response; MF:ATP binding; MF:ADP binding;
MSTRG.4783		GO:0018298; GO:0009765; GO:0009535; GO:0009522; GO:0009523; GO:0016021; GO:0009507; GO:0016168	biological_process; biological_process; cellular_component; cellular_component; cellular_component; cellular_component; cellular_component; molecular_function;	BP:proteinchromophore linkage; BP:photosynthesis, light harvesting; CC:chloroplast thylakoid membrane; CC:photosystem I; CC:photosystem II; CC:integral component of membrane; CC:chloroplast; MF:chlorophyll binding;	K08911	LHCA5	map00196	Photosynthesis antenna proteins
MSTRG.3111		GO:0006357; GO:0045944; GO:0016592; GO:0008134; GO:0003712	biological_process; biological_process; cellular_component; molecular_function; molecular_function;	BP:regulation of transcription from RNA polymerase II promoter; BP:positive regulation of transcription from RNA polymerase II promoter; CC:mediator complex; MF:transcription factor binding; MF:transcription cofactor activity;
MSTRG.3839		GO:0015074; GO:0003676	biological_process; molecular_function;	BP:DNA integration; MF:nucleic acid binding;	K01303	APEH
MSTRG.17231		GO:0005524; GO:0004672	molecular_function; molecular_function;	MF:ATP binding; MF:protein kinase activity;
MSTRG.11093		GO:0007165; GO:0043531	biological_process; molecular_function;	BP:signal transduction; MF:ADP binding;
MSTRG.394
MSTRG.6374		GO:0006952; GO:0005524; GO:0043531	biological_process; molecular_function; molecular_function;	BP:defense response; MF:ATP binding; MF:ADP binding;
MSTRG.12278
MSTRG.17577
MSTRG.6126		GO:0043531	molecular_function;	MF:ADP binding;
MSTRG.20434		GO:0015074; GO:0005634; GO:0005739; GO:0004190; GO:0003676	biological_process; cellular_component; cellular_component; molecular_function; molecular_function;	BP:DNA integration; CC:nucleus; CC:mitochondrion; MF:aspartictype endopeptidase activity; MF:nucleic acid binding;
MSTRG.10420
MSTRG.4586
MSTRG.4174		GO:0016021	cellular_component;	CC:integral component of membrane;
MSTRG.5165		GO:0046983; GO:0003677	molecular_function; molecular_function;	MF:protein dimerization activity; MF:DNA binding;
MSTRG.3087
MSTRG.5894		GO:0015846; GO:0042597; GO:0019808	biological_process; cellular_component; molecular_function;	BP:polyamine transport; CC:periplasmic space; MF:polyamine binding;
MSTRG.17679
MSTRG.7827		GO:0015074; GO:0016021; GO:0003676	biological_process; cellular_component; molecular_function;	BP:DNA integration; CC:integral component of membrane; MF:nucleic acid binding;
MSTRG.10748		GO:0007165; GO:0016021; GO:0043531	biological_process; cellular_component; molecular_function;	BP:signal transduction; CC:integral component of membrane; MF:ADP binding;	K01528	DNM1_3	map04144	Endocytosis
MSTRG.1220
MSTRG.17645
MSTRG.14434
MSTRG.7158		GO:0042744; GO:0007166; GO:0006885; GO:0015672; GO:0006468; GO:0006979; GO:0009664; GO:0016020; GO:0005618; GO:0016021; GO:0012505; GO:0005886; GO:0005576; GO:0016705; GO:0004674; GO:0004672; GO:0005506; GO:0046872; GO:0005524; GO:0020037; GO:0015299; GO:0003723; GO:0004601	biological_process; biological_process; biological_process; biological_process; biological_process; biological_process; biological_process; cellular_component; cellular_component; cellular_component; cellular_component; cellular_component; cellular_component; molecular_function; molecular_function; molecular_function; molecular_function; molecular_function; molecular_function; molecular_function;…	BP:hydrogen peroxide catabolic process; BP:cell surface receptor signaling pathway; BP:regulation of pH; BP:monovalent inorganic cation transport; BP:protein phosphorylation; BP:response to oxidative stress; BP:planttype cell wall organization; CC:membrane; CC:cell wall; CC:integral component of membrane; CC:endomembrane system; CC:plasma membrane; CC:extracellular region; MF:oxidoreductase activ…
MSTRG.582
MSTRG.20359
MSTRG.4722
MSTRG.20704
MSTRG.11396
MSTRG.16620
MSTRG.9349		GO:0016021; GO:0016787	cellular_component; molecular_function;	CC:integral component of membrane; MF:hydrolase activity;
MSTRG.6760		GO:0006952; GO:0016021; GO:0005524; GO:0043531	biological_process; cellular_component; molecular_function; molecular_function;	BP:defense response; CC:integral component of membrane; MF:ATP binding; MF:ADP binding;
MSTRG.19540
MSTRG.7962		GO:0015074; GO:0003964; GO:0008270; GO:0003676; GO:0016758	biological_process; molecular_function; molecular_function; molecular_function; molecular_function;	BP:DNA integration; MF:RNAdirected DNA polymerase activity; MF:zinc ion binding; MF:nucleic acid binding; MF:transferase activity, transferring hexosyl groups;
MSTRG.696		GO:0008283; GO:0048366; GO:0045944; GO:0045893; GO:0005634; GO:0003713	biological_process; biological_process; biological_process; biological_process; cellular_component; molecular_function;	BP:cell proliferation; BP:leaf development; BP:positive regulation of transcription from RNA polymerase II promoter; BP:positive regulation of transcription, DNAtemplated; CC:nucleus; MF:transcription coactivator activity;
MSTRG.1830		GO:0009631; GO:0009737; GO:0009414; GO:0009415; GO:0005829	biological_process; biological_process; biological_process; biological_process; cellular_component;	BP:cold acclimation; BP:response to abscisic acid; BP:response to water deprivation; BP:response to water; CC:cytosol;
MSTRG.15198
MSTRG.11489		GO:0046983; GO:0003677	molecular_function; molecular_function;	MF:protein dimerization activity; MF:DNA binding;
MSTRG.18642		GO:0016021; GO:0003755	cellular_component; molecular_function;	CC:integral component of membrane; MF:peptidylprolyl cistrans isomerase activity;
MSTRG.20606		GO:0015074; GO:0005634; GO:0004190; GO:0003676	biological_process; cellular_component; molecular_function; molecular_function;	BP:DNA integration; CC:nucleus; MF:aspartictype endopeptidase activity; MF:nucleic acid binding;
MSTRG.5127
MSTRG.4686		GO:0016021	cellular_component;	CC:integral component of membrane;
MSTRG.3584		GO:0016021; GO:0046983; GO:0003677	cellular_component; molecular_function; molecular_function;	CC:integral component of membrane; MF:protein dimerization activity; MF:DNA binding;
MSTRG.17144		GO:0010215; GO:0060548; GO:0016021; GO:0031225; GO:0005544; GO:0004386; GO:0043531; GO:0004672; GO:0005524	biological_process; biological_process; cellular_component; cellular_component; molecular_function; molecular_function; molecular_function; molecular_function; molecular_function;	BP:cellulose microfibril organization; BP:negative regulation of cell death; CC:integral component of membrane; CC:anchored component of membrane; MF:calciumdependent phospholipid binding; MF:helicase activity; MF:ADP binding; MF:protein kinase activity; MF:ATP binding;	K12813	DHX16	map03040	Spliceosome
MSTRG.6735
MSTRG.19704
MSTRG.919		GO:0043531	molecular_function;	MF:ADP binding;
MSTRG.3088
MSTRG.10227		GO:0016020; GO:0016021; GO:0004497; GO:0020037; GO:0016709; GO:0016705; GO:0005506	cellular_component; cellular_component; molecular_function; molecular_function; molecular_function; molecular_function; molecular_function;	CC:membrane; CC:integral component of membrane; MF:monooxygenase activity; MF:heme binding; MF:oxidoreductase activity, acting on paired donors, with incorporation or reduction of molecular oxygen, NA; MF:oxidoreductase activity, acting on paired donors, with incorporation or reduction of molecular oxygen; MF:iron ion binding;
MSTRG.13702
MSTRG.1102
MSTRG.20601		GO:0016021; GO:0008171	cellular_component; molecular_function;	CC:integral component of membrane; MF:Omethyltransferase activity;
MSTRG.1969		GO:0004523; GO:0003676	molecular_function; molecular_function;	MF:RNADNA hybrid ribonuclease activity; MF:nucleic acid binding;
MSTRG.13953		GO:0015074; GO:0016301; GO:0003676	biological_process; molecular_function; molecular_function;	BP:DNA integration; MF:kinase activity; MF:nucleic acid binding;
MSTRG.19725		GO:0016042; GO:0016021; GO:0016787; GO:0016747	biological_process; cellular_component; molecular_function; molecular_function;	BP:lipid catabolic process; CC:integral component of membrane; MF:hydrolase activity; MF:transferase activity, transferring acyl groups other than aminoacyl groups;
MSTRG.14544
MSTRG.17191		GO:0016021	cellular_component;	CC:integral component of membrane;
MSTRG.6756		GO:0006952; GO:0005524; GO:0043531	biological_process; molecular_function; molecular_function;	BP:defense response; MF:ATP binding; MF:ADP binding;
MSTRG.5530		GO:0042545; GO:0045490; GO:0005618; GO:0016021; GO:0005576; GO:0030599; GO:0045330; GO:0004857	biological_process; biological_process; cellular_component; cellular_component; cellular_component; molecular_function; molecular_function; molecular_function;	BP:cell wall modification; BP:pectin catabolic process; CC:cell wall; CC:integral component of membrane; CC:extracellular region; MF:pectinesterase activity; MF:aspartyl esterase activity; MF:enzyme inhibitor activity;	K01051	E3.1.1.11	map00040	Pentose and glucuronate interconversions
MSTRG.14243
MSTRG.5159		GO:0016021	cellular_component;	CC:integral component of membrane;
MSTRG.20376		GO:0015074; GO:0005634; GO:0005739; GO:0004190; GO:0003676	biological_process; cellular_component; cellular_component; molecular_function; molecular_function;	BP:DNA integration; CC:nucleus; CC:mitochondrion; MF:aspartictype endopeptidase activity; MF:nucleic acid binding;
MSTRG.16889
MSTRG.4670
MSTRG.3737
MSTRG.10805		GO:0007165; GO:0043531	biological_process; molecular_function;	BP:signal transduction; MF:ADP binding;
MSTRG.15135		GO:0006979; GO:0005829; GO:0004602; GO:0004601	biological_process; cellular_component; molecular_function; molecular_function;	BP:response to oxidative stress; CC:cytosol; MF:glutathione peroxidase activity; MF:peroxidase activity;	K00432	gpx, btuE, bsaA	map00590; map00480	Arachidonic acid metabolism; Glutathione metabolism
MSTRG.6940		GO:0043531	molecular_function;	MF:ADP binding;
MSTRG.11187
MSTRG.6512		GO:0016021	cellular_component;	CC:integral component of membrane;
MSTRG.7836
MSTRG.19593
MSTRG.10962
MSTRG.687
MSTRG.8528		GO:0015074; GO:0016021; GO:0043531; GO:0004519; GO:0008270; GO:0003676; GO:0004672; GO:0016758; GO:0005524	biological_process; cellular_component; molecular_function; molecular_function; molecular_function; molecular_function; molecular_function; molecular_function; molecular_function;	BP:DNA integration; CC:integral component of membrane; MF:ADP binding; MF:endonuclease activity; MF:zinc ion binding; MF:nucleic acid binding; MF:protein kinase activity; MF:transferase activity, transferring hexosyl groups; MF:ATP binding;
MSTRG.16957
MSTRG.13574
MSTRG.5470		GO:0016021	cellular_component;	CC:integral component of membrane;
MSTRG.10961
MSTRG.324
MSTRG.7900		GO:0005634; GO:0003677	cellular_component; molecular_function;	CC:nucleus; MF:DNA binding;
MSTRG.10789		GO:0016021	cellular_component;	CC:integral component of membrane;
MSTRG.9413
MSTRG.10795		GO:0045944; GO:0005829; GO:0016021; GO:0005634; GO:0043565; GO:0003677	biological_process; cellular_component; cellular_component; cellular_component; molecular_function; molecular_function;	BP:positive regulation of transcription from RNA polymerase II promoter; CC:cytosol; CC:integral component of membrane; CC:nucleus; MF:sequencespecific DNA binding; MF:DNA binding;	K21596	CAMTA
MSTRG.265		GO:0006952; GO:0005524; GO:0043531	biological_process; molecular_function; molecular_function;	BP:defense response; MF:ATP binding; MF:ADP binding;
MSTRG.6299					K17686	copA, ctpA, ATP7	map04016	MAPK signaling pathway plant
MSTRG.16035		GO:0045047; GO:0006465; GO:0006412; GO:0005787; GO:0015934; GO:0016021; GO:0030176; GO:0003735; GO:0008233	biological_process; biological_process; biological_process; cellular_component; cellular_component; cellular_component; cellular_component; molecular_function; molecular_function;	BP:protein targeting to ER; BP:signal peptide processing; BP:translation; CC:signal peptidase complex; CC:large ribosomal subunit; CC:integral component of membrane; CC:integral component of endoplasmic reticulum membrane; MF:structural constituent of ribosome; MF:peptidase activity;	K12946	SPCS1	map03060	Protein export
MSTRG.7468
MSTRG.10168		GO:0016020; GO:0016021; GO:0004497; GO:0020037; GO:0016709; GO:0016705; GO:0005506	cellular_component; cellular_component; molecular_function; molecular_function; molecular_function; molecular_function; molecular_function;	CC:membrane; CC:integral component of membrane; MF:monooxygenase activity; MF:heme binding; MF:oxidoreductase activity, acting on paired donors, with incorporation or reduction of molecular oxygen, NA; MF:oxidoreductase activity, acting on paired donors, with incorporation or reduction of molecular oxygen; MF:iron ion binding;
MSTRG.13394		GO:0016021	cellular_component;	CC:integral component of membrane;
MSTRG.9797
MSTRG.19137		GO:0000398; GO:0071011; GO:0005686; GO:0016021	biological_process; cellular_component; cellular_component; cellular_component;	BP:mRNA splicing, via spliceosome; CC:precatalytic spliceosome; CC:U2 snRNP; CC:integral component of membrane;	K12832	SF3B5, SF3B10	map03040	Spliceosome
MSTRG.20439		GO:0003676	molecular_function;	MF:nucleic acid binding;
MSTRG.20425
MSTRG.5215		GO:0009755; GO:0016021; GO:0005886; GO:0004672; GO:0005544; GO:0005509; GO:0005524; GO:0003723	biological_process; cellular_component; cellular_component; molecular_function; molecular_function; molecular_function; molecular_function; molecular_function;	BP:hormonemediated signaling pathway; CC:integral component of membrane; CC:plasma membrane; MF:protein kinase activity; MF:calciumdependent phospholipid binding; MF:calcium ion binding; MF:ATP binding; MF:RNA binding;
MSTRG.10157		GO:0016020; GO:0016021; GO:0004497; GO:0020037; GO:0016709; GO:0016705; GO:0005506	cellular_component; cellular_component; molecular_function; molecular_function; molecular_function; molecular_function; molecular_function;	CC:membrane; CC:integral component of membrane; MF:monooxygenase activity; MF:heme binding; MF:oxidoreductase activity, acting on paired donors, with incorporation or reduction of molecular oxygen, NA; MF:oxidoreductase activity, acting on paired donors, with incorporation or reduction of molecular oxygen; MF:iron ion binding;
MSTRG.6741
MSTRG.19666
MSTRG.10730		GO:0016021	cellular_component;	CC:integral component of membrane;
MSTRG.3405
MSTRG.7340
MSTRG.10197
MSTRG.20657		GO:0019684; GO:0042773; GO:0009535; GO:0009570; GO:0016021; GO:0008137; GO:0048038; GO:0005524	biological_process; biological_process; cellular_component; cellular_component; cellular_component; molecular_function; molecular_function; molecular_function;	BP:photosynthesis, light reaction; BP:ATP synthesis coupled electron transport; CC:chloroplast thylakoid membrane; CC:chloroplast stroma; CC:integral component of membrane; MF:NADH dehydrogenas; MF:quinone binding; MF:ATP binding;
MSTRG.9889		GO:0006952; GO:0005524; GO:0043531	biological_process; molecular_function; molecular_function;	BP:defense response; MF:ATP binding; MF:ADP binding;
MSTRG.3081
MSTRG.20709
MSTRG.8784
MSTRG.15229
MSTRG.20688
MSTRG.15354
MSTRG.7507		GO:0009269; GO:0016021	biological_process; cellular_component;	BP:response to desiccation; CC:integral component of membrane;
MSTRG.6451		GO:0010333; GO:0000287	molecular_function; molecular_function;	MF:terpene synthase activity; MF:magnesium ion binding;	K15096	E4.2.3.20	map00902	Monoterpenoid biosynthesis
MSTRG.17647
MSTRG.990		GO:0010215; GO:0016021; GO:0031225; GO:0004386; GO:0043531; GO:0005524	biological_process; cellular_component; cellular_component; molecular_function; molecular_function; molecular_function;	BP:cellulose microfibril organization; CC:integral component of membrane; CC:anchored component of membrane; MF:helicase activity; MF:ADP binding; MF:ATP binding;	K12813	DHX16	map03040	Spliceosome
MSTRG.17657		GO:0016021	cellular_component;	CC:integral component of membrane;
MSTRG.10537		GO:0007165; GO:0016021; GO:0046983	biological_process; cellular_component; molecular_function;	BP:signal transduction; CC:integral component of membrane; MF:protein dimerization activity;
MSTRG.2741		GO:0004523; GO:0003676	molecular_function; molecular_function;	MF:RNADNA hybrid ribonuclease activity; MF:nucleic acid binding;
MSTRG.7982
MSTRG.17877		GO:0008234	molecular_function;	MF:cysteinetype peptidase activity;
MSTRG.3428
MSTRG.14321		GO:0046872; GO:0051213; GO:0016491	molecular_function; molecular_function; molecular_function;	MF:metal ion binding; MF:dioxygenase activity; MF:oxidoreductase activity;
MSTRG.6316		GO:0008234	molecular_function;	MF:cysteinetype peptidase activity;
MSTRG.17087
MSTRG.3842		GO:0015074; GO:0016779; GO:0004523; GO:0003676	biological_process; molecular_function; molecular_function; molecular_function;	BP:DNA integration; MF:nucleotidyltransferase activity; MF:RNADNA hybrid ribonuclease activity; MF:nucleic acid binding;
MSTRG.6251
MSTRG.11578
MSTRG.10846		GO:0006486; GO:0005794; GO:0016021; GO:0000139; GO:0016757	biological_process; cellular_component; cellular_component; cellular_component; molecular_function;	BP:protein glycosylation; CC:Golgi apparatus; CC:integral component of membrane; CC:Golgi membrane; MF:transferase activity, transferring glycosyl groups;
MSTRG.3280		GO:0006355; GO:0004190; GO:0003712; GO:0003676; GO:0008270	biological_process; molecular_function; molecular_function; molecular_function; molecular_function;	BP:regulation of transcription, DNAtemplated; MF:aspartictype endopeptidase activity; MF:transcription cofactor activity; MF:nucleic acid binding; MF:zinc ion binding;	K17943	PUM
MSTRG.7867		GO:0005794; GO:0016021	cellular_component; cellular_component;	CC:Golgi apparatus; CC:integral component of membrane;
MSTRG.20677
MSTRG.20336
MSTRG.14292
MSTRG.19817		GO:0006952; GO:0005524; GO:0043531	biological_process; molecular_function; molecular_function;	BP:defense response; MF:ATP binding; MF:ADP binding;
MSTRG.11397
MSTRG.19287
MSTRG.15091		GO:0000290	biological_process;	BP:deadenylationdependent decapping of nucleartranscribed mRNA;	K12617	PATL1, PAT1	map03018	RNA degradation
MSTRG.19297
MSTRG.545
MSTRG.5374
MSTRG.20604		GO:0016021; GO:0004523; GO:0003676	cellular_component; molecular_function; molecular_function;	CC:integral component of membrane; MF:RNADNA hybrid ribonuclease activity; MF:nucleic acid binding;
MSTRG.19939		GO:0071949; GO:0016491	molecular_function; molecular_function;	MF:FAD binding; MF:oxidoreductase activity;	K22395	K22395	map00940	Phenylpropanoid biosynthesis
MSTRG.15092
MSTRG.4961		GO:0016021	cellular_component;	CC:integral component of membrane;
MSTRG.10644		GO:0005975; GO:0004649	biological_process; molecular_function;	BP:carbohydrate metabolic process; MF:pol;
MSTRG.10826
MSTRG.546		GO:0016021; GO:0008270; GO:0005525	cellular_component; molecular_function; molecular_function;	CC:integral component of membrane; MF:zinc ion binding; MF:GTP binding;
MSTRG.645
MSTRG.17440
MSTRG.1138		GO:0006952; GO:0005524; GO:0043531	biological_process; molecular_function; molecular_function;	BP:defense response; MF:ATP binding; MF:ADP binding;
MSTRG.7887
MSTRG.17894
MSTRG.17933		GO:0006284; GO:0004523; GO:0051539; GO:0003676	biological_process; molecular_function; molecular_function; molecular_function;	BP:baseexcision repair; MF:RNADNA hybrid ribonuclease activity; MF:4 iron, 4 sulfur cluster binding; MF:nucleic acid binding;
MSTRG.759		GO:0006355; GO:0003712; GO:0043531	biological_process; molecular_function; molecular_function;	BP:regulation of transcription, DNAtemplated; MF:transcription cofactor activity; MF:ADP binding;	K20599	SUMM2	map04016	MAPK signaling pathway plant
MSTRG.11034
MSTRG.20402
MSTRG.10651
MSTRG.5840		GO:0043231; GO:0016021; GO:0016787; GO:0019829; GO:0005388; GO:0005524	cellular_component; cellular_component; molecular_function; molecular_function; molecular_function; molecular_function;	CC:intracellular membranebounded organelle; CC:integral component of membrane; MF:hydrolase activity; MF:cationtransporting ATPase activity; MF:calciumtransporting ATPase activity; MF:ATP binding;	K01537	ATP2C
MSTRG.8306
MSTRG.12245		GO:0006281; GO:0000712; GO:0007129; GO:0031297; GO:0051382; GO:0071821; GO:0043240	biological_process; biological_process; biological_process; biological_process; biological_process; cellular_component; cellular_component;	BP:DNA repair; BP:resolution of meiotic recombination intermediates; BP:synapsis; BP:replication fork processing; BP:kinetochore assembly; CC:FANCMMHF complex; CC:Fanconi anaemia nuclear complex;	K15360	STRA13, CENPX, MHF2
MSTRG.13339		GO:0046983; GO:0003677	molecular_function; molecular_function;	MF:protein dimerization activity; MF:DNA binding;
MSTRG.6514		GO:0016021; GO:0016765	cellular_component; molecular_function;	CC:integral component of membrane; MF:transferase activity, transferring alkyl or ary;	K09833	HPT, HGGT, ubiA	map00130	Ubiquinone and other terpenoidquinone biosynthesis
MSTRG.3513
MSTRG.16305
MSTRG.14154		GO:0015074; GO:0031408; GO:0016702; GO:0008270; GO:0003676	biological_process; biological_process; molecular_function; molecular_function; molecular_function;	BP:DNA integration; BP:oxylipin biosynthetic process; MF:oxidoreductase activity, acting on single donors with incorporation of molecular oxygen, incorporation of two atoms of oxygen; MF:zinc ion binding; MF:nucleic acid binding;
MSTRG.5131
MSTRG.5701		GO:0030154; GO:0009908; GO:0005634; GO:0003700; GO:0003677	biological_process; biological_process; cellular_component; molecular_function; molecular_function;	BP:cell differentiation; BP:flower development; CC:nucleus; MF:transcription factor activity, sequencespecific DNA binding; MF:DNA binding;
MSTRG.20580
MSTRG.4027
MSTRG.6833
MSTRG.268		GO:0005634; GO:0003700	cellular_component; molecular_function;	CC:nucleus; MF:transcription factor activity, sequencespecific DNA binding;
MSTRG.10745
MSTRG.13011		GO:0006869; GO:0016021	biological_process; cellular_component;	BP:lipid transport; CC:integral component of membrane;
MSTRG.17004		GO:0006508; GO:0008239; GO:0008236	biological_process; molecular_function; molecular_function;	BP:proteolysis; MF:dipeptidylpeptidase activity; MF:serinetype peptidase activity;	K01285	PRCP
MSTRG.5694
MSTRG.6164		GO:0043531	molecular_function;	MF:ADP binding;
MSTRG.721		GO:0016747	molecular_function;	MF:transferase activity, transferring acyl groups other than aminoacyl groups;	K13065	E2.3.1.133, HCT	map00941; map00940; map00945	Flavonoid biosynthesis; Phenylpropanoid biosynthesis; Stilbenoid, diarylheptanoid and gingerol biosynthesis
MSTRG.3381
MSTRG.20613
MSTRG.82
MSTRG.1181		GO:0003676	molecular_function;	MF:nucleic acid binding;	K17569	GPATCH2
MSTRG.10187
MSTRG.13975
MSTRG.4149
MSTRG.15428		GO:0046983	molecular_function;	MF:protein dimerization activity;
MSTRG.19430
MSTRG.19946
MSTRG.8069		GO:0006468; GO:0048544; GO:0016021; GO:0005886; GO:0004674; GO:0004672; GO:0005524	biological_process; biological_process; cellular_component; cellular_component; molecular_function; molecular_function; molecular_function;	BP:protein phosphorylation; BP:recognition of pollen; CC:integral component of membrane; CC:plasma membrane; MF:protein serine/threonine kinase activity; MF:protein kinase activity; MF:ATP binding;
MSTRG.20344		GO:0005739; GO:0004190	cellular_component; molecular_function;	CC:mitochondrion; MF:aspartictype endopeptidase activity;
MSTRG.5665		GO:0006633; GO:0016021; GO:0009507; GO:0016790; GO:0016297; GO:0000036	biological_process; cellular_component; cellular_component; molecular_function; molecular_function; molecular_function;	BP:fatty acid biosynthetic process; CC:integral component of membrane; CC:chloroplast; MF:thiolester hydrolase activity; MF:acyl[acylcarrierprotein] hydrolase activity; MF:ACP phosphopantetheine attachment site binding involved in fatty acid biosynthetic process;	K10781	FATB	map00061	Fatty acid biosynthesis
MSTRG.17716		GO:0016021; GO:0004523; GO:0003676; GO:0003723	cellular_component; molecular_function; molecular_function; molecular_function;	CC:integral component of membrane; MF:RNADNA hybrid ribonuclease activity; MF:nucleic acid binding; MF:RNA binding;
MSTRG.8048		GO:0016021	cellular_component;	CC:integral component of membrane;
MSTRG.15147
MSTRG.7746
MSTRG.17353
MSTRG.14158
MSTRG.11772
MSTRG.11755		GO:0046983	molecular_function;	MF:protein dimerization activity;
MSTRG.19612
MSTRG.19480		GO:0043531	molecular_function;	MF:ADP binding;
MSTRG.10732		GO:0007165; GO:0043531	biological_process; molecular_function;	BP:signal transduction; MF:ADP binding;
MSTRG.3071
MSTRG.836
MSTRG.5919
MSTRG.20645
MSTRG.20651
MSTRG.19112
MSTRG.10132
MSTRG.14546
MSTRG.14233
MSTRG.19487
MSTRG.17965
MSTRG.5956		GO:0031047; GO:0003676	biological_process; molecular_function;	BP:gene silencing by RNA; MF:nucleic acid binding;
MSTRG.11201		GO:0015074; GO:0004491; GO:0008270; GO:0003676; GO:0003899	biological_process; molecular_function; molecular_function; molecular_function; molecular_function;	BP:DNA integration; MF:methylmalonatesemialdehyde dehydrogenas; MF:zinc ion binding; MF:nucleic acid binding; MF:DNAdirected RNA polymerase activity;
MSTRG.3300		GO:0016021	cellular_component;	CC:integral component of membrane;
MSTRG.8929		GO:0070940; GO:0005634; GO:0008420	biological_process; cellular_component; molecular_function;	BP:dephosphorylation of RNA polymerase II Cterminal domain; CC:nucleus; MF:CTD phosphatase activity;
MSTRG.7335		GO:0006979; GO:0005794; GO:0000179; GO:0003723; GO:0016757	biological_process; cellular_component; molecular_function; molecular_function; molecular_function;	BP:response to oxidative stress; CC:Golgi apparatus; MF:rRN; MF:RNA binding; MF:transferase activity, transferring glycosyl groups;
MSTRG.13771		GO:0008234	molecular_function;	MF:cysteinetype peptidase activity;
MSTRG.14312		GO:0005634; GO:0003700	cellular_component; molecular_function;	CC:nucleus; MF:transcription factor activity, sequencespecific DNA binding;
MSTRG.15153
MSTRG.5987
MSTRG.422		GO:0016021	cellular_component;	CC:integral component of membrane;
MSTRG.5989		GO:0006486; GO:0097502; GO:0006506; GO:0019348; GO:0030176; GO:0033185; GO:0030234	biological_process; biological_process; biological_process; biological_process; cellular_component; cellular_component; molecular_function;	BP:protein glycosylation; BP:mannosylation; BP:GPI anchor biosynthetic process; BP:dolichol metabolic process; CC:integral component of endoplasmic reticulum membrane; CC:dolicholphosphatemannose synthase complex; MF:enzyme regulator activity;	K09658	DPM2	map00510; map00563	NGlycan biosynthesis; Glycosylphosphatidylinositol (GPI)anchor biosynthesis
MSTRG.11418		GO:0015074; GO:0005634; GO:0003964; GO:0004190; GO:0003676	biological_process; cellular_component; molecular_function; molecular_function; molecular_function;	BP:DNA integration; CC:nucleus; MF:RNAdirected DNA polymerase activity; MF:aspartictype endopeptidase activity; MF:nucleic acid binding;
MSTRG.18713
MSTRG.17678
MSTRG.14164		GO:0005524; GO:0004672	molecular_function; molecular_function;	MF:ATP binding; MF:protein kinase activity;
MSTRG.11422
MSTRG.6467		GO:0015074; GO:0008146; GO:0003676; GO:0008270	biological_process; molecular_function; molecular_function; molecular_function;	BP:DNA integration; MF:sulfotransferase activity; MF:nucleic acid binding; MF:zinc ion binding;
MSTRG.12564
MSTRG.2753
MSTRG.742		GO:0006979; GO:0005737; GO:0005829; GO:0004601; GO:0004602; GO:0047066	biological_process; cellular_component; cellular_component; molecular_function; molecular_function; molecular_function;	BP:response to oxidative stress; CC:cytoplasm; CC:cytosol; MF:peroxidase activity; MF:glutathione peroxidase activity; MF:phospholipidhydroperoxide glutathione peroxidase activity;
MSTRG.1524
MSTRG.4003
MSTRG.19303		GO:0016021	cellular_component;	CC:integral component of membrane;
MSTRG.6322		GO:0004523; GO:0003676	molecular_function; molecular_function;	MF:RNADNA hybrid ribonuclease activity; MF:nucleic acid binding;
MSTRG.18248		GO:0000077; GO:0030896; GO:0016021; GO:0005524; GO:0004672	biological_process; cellular_component; cellular_component; molecular_function; molecular_function;	BP:DNA damage checkpoint; CC:checkpoint clamp complex; CC:integral component of membrane; MF:ATP binding; MF:protein kinase activity;
MSTRG.6638		GO:0042273; GO:0002181; GO:0006412; GO:0005840; GO:0022625; GO:0004377; GO:0003735	biological_process; biological_process; biological_process; cellular_component; cellular_component; molecular_function; molecular_function;	BP:ribosomal large subunit biogenesis; BP:cytoplasmic translation; BP:translation; CC:ribosome; CC:cytosolic large ribosomal subunit; MF:GDPMa; MF:structural constituent of ribosome;	K02917	RPL35Ae, RPL35A	map03010	Ribosome
MSTRG.8292		GO:0016021; GO:0008374	cellular_component; molecular_function;	CC:integral component of membrane; MF:Oacyltransferase activity;
MSTRG.18155
MSTRG.8348		GO:0016021	cellular_component;	CC:integral component of membrane;
MSTRG.1446
MSTRG.10753
MSTRG.16995
MSTRG.20675		GO:0019684; GO:0042773; GO:0009535; GO:0009536; GO:0005886; GO:0016021; GO:0008137; GO:0048038	biological_process; biological_process; cellular_component; cellular_component; cellular_component; cellular_component; molecular_function; molecular_function;	BP:photosynthesis, light reaction; BP:ATP synthesis coupled electron transport; CC:chloroplast thylakoid membrane; CC:plastid; CC:plasma membrane; CC:integral component of membrane; MF:NADH dehydrogenas; MF:quinone binding;	K02992;K05573	RPS7, MRPS7, rpsG;ndhB	map03010; map00190	Ribosome; Oxidative phosphorylation
MSTRG.16869
MSTRG.9546		GO:0015074; GO:0008270; GO:0003676	biological_process; molecular_function; molecular_function;	BP:DNA integration; MF:zinc ion binding; MF:nucleic acid binding;
MSTRG.247		GO:0071586; GO:0016021; GO:0004197; GO:0003677	biological_process; cellular_component; molecular_function; molecular_function;	BP:CAAXbox protein processing; CC:integral component of membrane; MF:cysteinetype endopeptidase activity; MF:DNA binding;
MSTRG.6651		GO:0010289; GO:0045489; GO:0071555; GO:0016021; GO:0005802; GO:0005739; GO:0000139; GO:0005768; GO:0047262	biological_process; biological_process; biological_process; cellular_component; cellular_component; cellular_component; cellular_component; cellular_component; molecular_function;	BP:homogalacturonan biosynthetic process; BP:pectin biosynthetic process; BP:cell wall organization; CC:integral component of membrane; CC:transGolgi network; CC:mitochondrion; CC:Golgi membrane; CC:endosome; MF:polygalacturonate 4alphagalacturonosyltransferase activity;	K13648	GAUT	map00520	Amino sugar and nucleotide sugar metabolism
MSTRG.15184
MSTRG.6732
MSTRG.602		GO:0016021; GO:0016747	cellular_component; molecular_function;	CC:integral component of membrane; MF:transferase activity, transferring acyl groups other than aminoacyl groups;	K13065	E2.3.1.133, HCT	map00941; map00940; map00945	Flavonoid biosynthesis; Phenylpropanoid biosynthesis; Stilbenoid, diarylheptanoid and gingerol biosynthesis
MSTRG.19471		GO:0007049; GO:0051301; GO:0005737; GO:0016021; GO:0005680; GO:0046872; GO:0004842	biological_process; biological_process; cellular_component; cellular_component; cellular_component; molecular_function; molecular_function;	BP:cell cycle; BP:cell division; CC:cytoplasm; CC:integral component of membrane; CC:anaphasepromoting complex; MF:metal ion binding; MF:ubiquitinprotein transferase activity;	K03358	APC11	map04120	Ubiquitin mediated proteolysis
MSTRG.6363
MSTRG.15336		GO:0016021; GO:0005525	cellular_component; molecular_function;	CC:integral component of membrane; MF:GTP binding;
MSTRG.780
MSTRG.20608		GO:0015074; GO:0005634; GO:0004190; GO:0003676	biological_process; cellular_component; molecular_function; molecular_function;	BP:DNA integration; CC:nucleus; MF:aspartictype endopeptidase activity; MF:nucleic acid binding;
MSTRG.20633
MSTRG.19038
MSTRG.2170
MSTRG.20630
MSTRG.20620		GO:0015074; GO:0005634; GO:0003676	biological_process; cellular_component; molecular_function;	BP:DNA integration; CC:nucleus; MF:nucleic acid binding;
MSTRG.4499
MSTRG.17891		GO:0003676	molecular_function;	MF:nucleic acid binding;
MSTRG.5893		GO:0015846; GO:0042597; GO:0019808	biological_process; cellular_component; molecular_function;	BP:polyamine transport; CC:periplasmic space; MF:polyamine binding;
MSTRG.7356
MSTRG.10828		GO:0007165; GO:0043531	biological_process; molecular_function;	BP:signal transduction; MF:ADP binding;
MSTRG.6785		GO:0015074; GO:0006006; GO:0004345; GO:0050661; GO:0003676	biological_process; biological_process; molecular_function; molecular_function; molecular_function;	BP:DNA integration; BP:glucose metabolic process; MF:glucose6phosphate dehydrogenase activity; MF:NADP binding; MF:nucleic acid binding;
MSTRG.4967		GO:0006122; GO:0009060; GO:0005743; GO:0005739; GO:0005750; GO:0070469; GO:0008121	biological_process; biological_process; cellular_component; cellular_component; cellular_component; cellular_component; molecular_function;	BP:mitochondrial electron transport, ubiquinol to cytochrome c; BP:aerobic respiration; CC:mitochondrial inner membrane; CC:mitochondrion; CC:mitochondrial respiratory chain complex III; CC:respiratory chain; MF:ubiquinolcytochromec reductase activity;	K00416	QCR6, UQCRH	map00190	Oxidative phosphorylation
MSTRG.1822
MSTRG.11118		GO:0032259; GO:0019438; GO:0008757; GO:0046983; GO:0008171	biological_process; biological_process; molecular_function; molecular_function; molecular_function;	BP:methylation; BP:aromatic compound biosynthetic process; MF:Sadenosylmethioninedependent methyltransferase activity; MF:protein dimerization activity; MF:Omethyltransferase activity;	K13066	E2.1.1.68, COMT	map00940	Phenylpropanoid biosynthesis
MSTRG.7512
MSTRG.11688
MSTRG.7895		GO:0015074; GO:0016021; GO:0008270; GO:0003676; GO:0008519	biological_process; cellular_component; molecular_function; molecular_function; molecular_function;	BP:DNA integration; CC:integral component of membrane; MF:zinc ion binding; MF:nucleic acid binding; MF:ammonium transmembrane transporter activity;	K03006	RPB1, POLR2A	map03020	RNA polymerase
MSTRG.17652		GO:0016020; GO:0004497; GO:0016705; GO:0020037; GO:0016709; GO:0005506	cellular_component; molecular_function; molecular_function; molecular_function; molecular_function; molecular_function;	CC:membrane; MF:monooxygenase activity; MF:oxidoreductase activity, acting on paired donors, with incorporation or reduction of molecular oxygen; MF:heme binding; MF:oxidoreductase activity, acting on paired donors, with incorporation or reduction of molecular oxygen, NA; MF:iron ion binding;
MSTRG.20404
MSTRG.12487
MSTRG.6116
MSTRG.13757
MSTRG.4960		GO:0016021	cellular_component;	CC:integral component of membrane;
MSTRG.5072		GO:0005634; GO:0003676	cellular_component; molecular_function;	CC:nucleus; MF:nucleic acid binding;	K12830	SF3B3, SAP130, RSE1	map03040	Spliceosome
MSTRG.19705
MSTRG.8592
MSTRG.117
MSTRG.12243		GO:0006633; GO:0006397; GO:0009536; GO:0009317; GO:0003989; GO:0046872	biological_process; biological_process; cellular_component; cellular_component; molecular_function; molecular_function;	BP:fatty acid biosynthetic process; BP:mRNA processing; CC:plastid; CC:acetylCoA carboxylase complex; MF:acetylCoA carboxylase activity; MF:metal ion binding;
MSTRG.19281
MSTRG.2201		GO:0051301; GO:0005794; GO:0016021; GO:0015297; GO:0071917; GO:0015120; GO:0022857	biological_process; cellular_component; cellular_component; molecular_function; molecular_function; molecular_function; molecular_function;	BP:cell division; CC:Golgi apparatus; CC:integral component of membrane; MF:antiporter activity; MF:triosephosphate transmembrane transporter activity; MF:phosphoglycerate transmembrane transporter activity; MF:transmembrane transporter activity;	K15283	SLC35E1
MSTRG.7561		GO:0015074; GO:0030247; GO:0008270; GO:0003676; GO:0004672; GO:0005524	biological_process; molecular_function; molecular_function; molecular_function; molecular_function; molecular_function;	BP:DNA integration; MF:polysaccharide binding; MF:zinc ion binding; MF:nucleic acid binding; MF:protein kinase activity; MF:ATP binding;
MSTRG.13662
MSTRG.7575
MSTRG.6755		GO:0006952; GO:0005524; GO:0043531	biological_process; molecular_function; molecular_function;	BP:defense response; MF:ATP binding; MF:ADP binding;
MSTRG.10910
MSTRG.15004		GO:0016021	cellular_component;	CC:integral component of membrane;
MSTRG.20333
MSTRG.17526
MSTRG.20710
MSTRG.11148
MSTRG.17025		GO:0015074; GO:0005634; GO:0005739; GO:0043531; GO:0004190; GO:0003676	biological_process; cellular_component; cellular_component; molecular_function; molecular_function; molecular_function;	BP:DNA integration; CC:nucleus; CC:mitochondrion; MF:ADP binding; MF:aspartictype endopeptidase activity; MF:nucleic acid binding;
MSTRG.3990		GO:0031047; GO:0003676	biological_process; molecular_function;	BP:gene silencing by RNA; MF:nucleic acid binding;
MSTRG.6166		GO:0043531	molecular_function;	MF:ADP binding;
MSTRG.18343
MSTRG.18496
MSTRG.6688		GO:0006952; GO:0005524; GO:0043531	biological_process; molecular_function; molecular_function;	BP:defense response; MF:ATP binding; MF:ADP binding;
MSTRG.13435		GO:0016747	molecular_function;	MF:transferase activity, transferring acyl groups other than aminoacyl groups;	K13065	E2.3.1.133, HCT	map00941; map00940; map00945	Flavonoid biosynthesis; Phenylpropanoid biosynthesis; Stilbenoid, diarylheptanoid and gingerol biosynthesis
MSTRG.18702		GO:0004724; GO:0004722	molecular_function; molecular_function;	MF:magnesiumdependent protein serine/threonine phosphatase activity; MF:protein serine/threonine phosphatase activity;
MSTRG.5669		GO:0006468; GO:0016021; GO:0005886; GO:0004674; GO:0004672; GO:0005524	biological_process; cellular_component; cellular_component; molecular_function; molecular_function; molecular_function;	BP:protein phosphorylation; CC:integral component of membrane; CC:plasma membrane; MF:protein serine/threonine kinase activity; MF:protein kinase activity; MF:ATP binding;
MSTRG.17722		GO:0005506; GO:0016705; GO:0004497; GO:0020037	molecular_function; molecular_function; molecular_function; molecular_function;	MF:iron ion binding; MF:oxidoreductase activity, acting on paired donors, with incorporation or reduction of molecular oxygen; MF:monooxygenase activity; MF:heme binding;
MSTRG.6341
MSTRG.20612		GO:0015074; GO:0016779; GO:0004523; GO:0003676	biological_process; molecular_function; molecular_function; molecular_function;	BP:DNA integration; MF:nucleotidyltransferase activity; MF:RNADNA hybrid ribonuclease activity; MF:nucleic acid binding;
MSTRG.14804
MSTRG.113		GO:0045087	biological_process;	BP:innate immune response;
MSTRG.7645
MSTRG.17617
MSTRG.6619
MSTRG.14985
MSTRG.7828		GO:0031936; GO:0016584; GO:0006334; GO:0030261; GO:0006355; GO:0045910; GO:0005730; GO:0000786; GO:0042025; GO:0005634; GO:0031492; GO:0003690; GO:0003677	biological_process; biological_process; biological_process; biological_process; biological_process; biological_process; cellular_component; cellular_component; cellular_component; cellular_component; molecular_function; molecular_function; molecular_function;	BP:negative regulation of chromatin silencing; BP:nucleosome positioning; BP:nucleosome assembly; BP:chromosome condensation; BP:regulation of transcription, DNAtemplated; BP:negative regulation of DNA recombination; CC:nucleolus; CC:nucleosome; CC:host cell nucleus; CC:nucleus; MF:nucleosomal DNA binding; MF:doublestranded DNA binding; MF:DNA binding;
MSTRG.3952		GO:0045454; GO:0005794; GO:0005773; GO:0005829; GO:0005623; GO:0005886; GO:0004791; GO:0015035; GO:0009055	biological_process; cellular_component; cellular_component; cellular_component; cellular_component; cellular_component; molecular_function; molecular_function; molecular_function;	BP:cell redox homeostasis; CC:Golgi apparatus; CC:vacuole; CC:cytosol; CC:cell; CC:plasma membrane; MF:thioredoxindisulfide reductase activity; MF:protein disulfide oxidoreductase activity; MF:electron carrier activity;	K03676	grxC, GLRX, GLRX2
MSTRG.18434
MSTRG.19482		GO:0043531	molecular_function;	MF:ADP binding;
MSTRG.20218		GO:0016021; GO:0004674; GO:0016301	cellular_component; molecular_function; molecular_function;	CC:integral component of membrane; MF:protein serine/threonine kinase activity; MF:kinase activity;
MSTRG.14236		GO:0016779; GO:0004523; GO:0003676	molecular_function; molecular_function; molecular_function;	MF:nucleotidyltransferase activity; MF:RNADNA hybrid ribonuclease activity; MF:nucleic acid binding;
MSTRG.2834
MSTRG.20365
MSTRG.20379		GO:0016021	cellular_component;	CC:integral component of membrane;
MSTRG.4659
MSTRG.11184		GO:0004807	molecular_function;	MF:triosephosphate isomerase activity;
MSTRG.20643
MSTRG.7835		GO:0046983; GO:0003677	molecular_function; molecular_function;	MF:protein dimerization activity; MF:DNA binding;
MSTRG.808
MSTRG.10130		GO:0045041; GO:0006458; GO:0005829; GO:0051082; GO:0005524	biological_process; biological_process; cellular_component; molecular_function; molecular_function;	BP:protein import into mitochondrial intermembrane space; BP:'de novo' protein folding; CC:cytosol; MF:unfolded protein binding; MF:ATP binding;	K04077	groEL, HSPD1	map03018	RNA degradation
MSTRG.3493		GO:0016021; GO:0008270; GO:0005525	cellular_component; molecular_function; molecular_function;	CC:integral component of membrane; MF:zinc ion binding; MF:GTP binding;
MSTRG.19789		GO:0055085; GO:0016021; GO:0016020; GO:0022857	biological_process; cellular_component; cellular_component; molecular_function;	BP:transmembrane transport; CC:integral component of membrane; CC:membrane; MF:transmembrane transporter activity;
MSTRG.17858		GO:0006355; GO:0008270	biological_process; molecular_function;	BP:regulation of transcription, DNAtemplated; MF:zinc ion binding;
MSTRG.14235		GO:0006355; GO:0015074; GO:0003676	biological_process; biological_process; molecular_function;	BP:regulation of transcription, DNAtemplated; BP:DNA integration; MF:nucleic acid binding;
MSTRG.18039
MSTRG.20682
MSTRG.20703
MSTRG.18928		GO:0016021	cellular_component;	CC:integral component of membrane;
MSTRG.14759
MSTRG.5958		GO:0015846; GO:0042597; GO:0019808	biological_process; cellular_component; molecular_function;	BP:polyamine transport; CC:periplasmic space; MF:polyamine binding;
MSTRG.16021		GO:0005506; GO:0016705; GO:0004497; GO:0020037	molecular_function; molecular_function; molecular_function; molecular_function;	MF:iron ion binding; MF:oxidoreductase activity, acting on paired donors, with incorporation or reduction of molecular oxygen; MF:monooxygenase activity; MF:heme binding;
MSTRG.12054
MSTRG.19879
MSTRG.5985		GO:0016021; GO:0008430	cellular_component; molecular_function;	CC:integral component of membrane; MF:selenium binding;
MSTRG.6441		GO:0006412; GO:0005840; GO:0003735; GO:0005524; GO:0004672	biological_process; cellular_component; molecular_function; molecular_function; molecular_function;	BP:translation; CC:ribosome; MF:structural constituent of ribosome; MF:ATP binding; MF:protein kinase activity;	K03255	TIF31, CLU1
MSTRG.10746		GO:0007165; GO:0016021; GO:0043531	biological_process; cellular_component; molecular_function;	BP:signal transduction; CC:integral component of membrane; MF:ADP binding;
MSTRG.19208
MSTRG.10339		GO:0006952; GO:0005524; GO:0043531	biological_process; molecular_function; molecular_function;	BP:defense response; MF:ATP binding; MF:ADP binding;
MSTRG.10291		GO:0009102; GO:0051539; GO:0051536; GO:0051537; GO:0004076; GO:0046872	biological_process; molecular_function; molecular_function; molecular_function; molecular_function; molecular_function;	BP:biotin biosynthetic process; MF:4 iron, 4 sulfur cluster binding; MF:ironsulfur cluster binding; MF:2 iron, 2 sulfur cluster binding; MF:biotin synthase activity; MF:metal ion binding;	K01012	bioB	map00780	Biotin metabolism
MSTRG.18147		GO:0046983; GO:0003677	molecular_function; molecular_function;	MF:protein dimerization activity; MF:DNA binding;
MSTRG.9685
MSTRG.11001
MSTRG.20436
MSTRG.3973
MSTRG.676		GO:0005975; GO:0046513; GO:0005783; GO:0016021; GO:0004556; GO:0005509; GO:0016410; GO:0050291	biological_process; biological_process; cellular_component; cellular_component; molecular_function; molecular_function; molecular_function; molecular_function;	BP:carbohydrate metabolic process; BP:ceramide biosynthetic process; CC:endoplasmic reticulum; CC:integral component of membrane; MF:alphaamylase activity; MF:calcium ion binding; MF:Nacyltransferase activity; MF:sphingosine Nacyltransferase activity;
MSTRG.395
MSTRG.4308		GO:0016021	cellular_component;	CC:integral component of membrane;
MSTRG.12279		GO:0016021	cellular_component;	CC:integral component of membrane;
MSTRG.20654
MSTRG.15788		GO:0006694; GO:0008168	biological_process; molecular_function;	BP:steroid biosynthetic process; MF:methyltransferase activity;
MSTRG.14401
MSTRG.2394
MSTRG.6340		GO:0015074; GO:0016779; GO:0004523; GO:0003676	biological_process; molecular_function; molecular_function; molecular_function;	BP:DNA integration; MF:nucleotidyltransferase activity; MF:RNADNA hybrid ribonuclease activity; MF:nucleic acid binding;
MSTRG.19365
MSTRG.11210		GO:0015074; GO:0003964; GO:0003676	biological_process; molecular_function; molecular_function;	BP:DNA integration; MF:RNAdirected DNA polymerase activity; MF:nucleic acid binding;
MSTRG.8066		GO:0006468; GO:0048544; GO:0016021; GO:0005886; GO:0004674; GO:0005524	biological_process; biological_process; cellular_component; cellular_component; molecular_function; molecular_function;	BP:protein phosphorylation; BP:recognition of pollen; CC:integral component of membrane; CC:plasma membrane; MF:protein serine/threonine kinase activity; MF:ATP binding;
MSTRG.15214
MSTRG.11427
MSTRG.20667		GO:0019684; GO:0009535; GO:0009536; GO:0009523; GO:0016021; GO:0009507	biological_process; cellular_component; cellular_component; cellular_component; cellular_component; cellular_component;	BP:photosynthesis, light reaction; CC:chloroplast thylakoid membrane; CC:plastid; CC:photosystem II; CC:integral component of membrane; CC:chloroplast;	K02714	psbM	map00195	Photosynthesis
MSTRG.11437		GO:0015074; GO:0003676	biological_process; molecular_function;	BP:DNA integration; MF:nucleic acid binding;
MSTRG.20408
MSTRG.8971
MSTRG.19156
MSTRG.4258
MSTRG.19914		GO:0016021	cellular_component;	CC:integral component of membrane;
MSTRG.6758		GO:0006952; GO:0005524; GO:0043531	biological_process; molecular_function; molecular_function;	BP:defense response; MF:ATP binding; MF:ADP binding;
MSTRG.9512
MSTRG.19330
MSTRG.11119
MSTRG.6653
MSTRG.20406
MSTRG.7848		GO:0048544; GO:0016021; GO:0004674; GO:0005524	biological_process; cellular_component; molecular_function; molecular_function;	BP:recognition of pollen; CC:integral component of membrane; MF:protein serine/threonine kinase activity; MF:ATP binding;
MSTRG.430
MSTRG.15006
MSTRG.20331
MSTRG.19589
MSTRG.14881
MSTRG.1032					K17686	copA, ctpA, ATP7	map04016	MAPK signaling pathway plant
MSTRG.4344
MSTRG.4156
MSTRG.19693		GO:0015074; GO:0016021; GO:0003676	biological_process; cellular_component; molecular_function;	BP:DNA integration; CC:integral component of membrane; MF:nucleic acid binding;
MSTRG.4185		GO:0015074; GO:0008270; GO:0003676; GO:0016747	biological_process; molecular_function; molecular_function; molecular_function;	BP:DNA integration; MF:zinc ion binding; MF:nucleic acid binding; MF:transferase activity, transferring acyl groups other than aminoacyl groups;
MSTRG.8058		GO:0006468; GO:0048544; GO:0016021; GO:0005886; GO:0004674; GO:0005524	biological_process; biological_process; cellular_component; cellular_component; molecular_function; molecular_function;	BP:protein phosphorylation; BP:recognition of pollen; CC:integral component of membrane; CC:plasma membrane; MF:protein serine/threonine kinase activity; MF:ATP binding;
MSTRG.8407		GO:0006952; GO:0007165; GO:0005524; GO:0043531	biological_process; biological_process; molecular_function; molecular_function;	BP:defense response; BP:signal transduction; MF:ATP binding; MF:ADP binding;	K13457	RPM1, RPS3	map04626	Plantpathogen interaction
MSTRG.625
MSTRG.14363		GO:0015074; GO:0030001; GO:0055085; GO:0016021; GO:0003887; GO:0008270; GO:0003676; GO:0046872	biological_process; biological_process; biological_process; cellular_component; molecular_function; molecular_function; molecular_function; molecular_function;	BP:DNA integration; BP:metal ion transport; BP:transmembrane transport; CC:integral component of membrane; MF:DNAdirected DNA polymerase activity; MF:zinc ion binding; MF:nucleic acid binding; MF:metal ion binding;
MSTRG.7616
MSTRG.10687		GO:0006952; GO:0005524; GO:0043531	biological_process; molecular_function; molecular_function;	BP:defense response; MF:ATP binding; MF:ADP binding;
MSTRG.293
MSTRG.20607		GO:0015074; GO:0005634; GO:0004190; GO:0003676	biological_process; cellular_component; molecular_function; molecular_function;	BP:DNA integration; CC:nucleus; MF:aspartictype endopeptidase activity; MF:nucleic acid binding;
MSTRG.12711		GO:0033566; GO:0008274; GO:0046983	biological_process; cellular_component; molecular_function;	BP:gammatubulin complex localization; CC:gammatubulin ring complex; MF:protein dimerization activity;
MSTRG.15505		GO:0016021; GO:0016765	cellular_component; molecular_function;	CC:integral component of membrane; MF:transferase activity, transferring alkyl or ary;	K09833	HPT, HGGT, ubiA	map00130	Ubiquinone and other terpenoidquinone biosynthesis
MSTRG.6720
MSTRG.20348
MSTRG.1697
MSTRG.7649		GO:0006412; GO:0005840; GO:0022627; GO:0003735	biological_process; cellular_component; cellular_component; molecular_function;	BP:translation; CC:ribosome; CC:cytosolic small ribosomal subunit; MF:structural constituent of ribosome;	K02957	RPS15Ae, RPS15A	map03010	Ribosome
MSTRG.5415
MSTRG.13989
MSTRG.18602
MSTRG.20374
MSTRG.18497		GO:0015074; GO:0008270; GO:0003676	biological_process; molecular_function; molecular_function;	BP:DNA integration; MF:zinc ion binding; MF:nucleic acid binding;
MSTRG.6266		GO:0004674; GO:0005524; GO:0004672	molecular_function; molecular_function; molecular_function;	MF:protein serine/threonine kinase activity; MF:ATP binding; MF:protein kinase activity;
MSTRG.115		GO:0016021	cellular_component;	CC:integral component of membrane;
MSTRG.12238
MSTRG.14408		GO:0006952; GO:0005524; GO:0043531	biological_process; molecular_function; molecular_function;	BP:defense response; MF:ATP binding; MF:ADP binding;
MSTRG.7726		GO:0016021; GO:0022857	cellular_component; molecular_function;	CC:integral component of membrane; MF:transmembrane transporter activity;
MSTRG.20141		GO:0016021	cellular_component;	CC:integral component of membrane;
MSTRG.10266
MSTRG.17239					K17686	copA, ctpA, ATP7	map04016	MAPK signaling pathway plant
MSTRG.6088
MSTRG.14238
MSTRG.10642
MSTRG.14242
MSTRG.4320		GO:0009965; GO:0033523; GO:0010162; GO:0045087; GO:0010390; GO:0010228; GO:0009941; GO:0005634; GO:0046872; GO:0004842; GO:0042803	biological_process; biological_process; biological_process; biological_process; biological_process; biological_process; cellular_component; cellular_component; molecular_function; molecular_function; molecular_function;	BP:leaf morphogenesis; BP:histone H2B ubiquitination; BP:seed dormancy process; BP:innate immune response; BP:histone monoubiquitination; BP:vegetative to reproductive phase transition of meristem; CC:chloroplast envelope; CC:nucleus; MF:metal ion binding; MF:ubiquitinprotein transferase activity; MF:protein homodimerization activity;
MSTRG.6662		GO:0006952; GO:0005524; GO:0043531	biological_process; molecular_function; molecular_function;	BP:defense response; MF:ATP binding; MF:ADP binding;
MSTRG.20377
MSTRG.3736
MSTRG.19290
MSTRG.7360		GO:0005743; GO:0016021; GO:0005471; GO:0005347	cellular_component; cellular_component; molecular_function; molecular_function;	CC:mitochondrial inner membrane; CC:integral component of membrane; MF:AT; MF:ATP transmembrane transporter activity;	K05863	SLC25A4S, ANT
MSTRG.1358		GO:0006412; GO:0022627; GO:0005840; GO:0003735	biological_process; cellular_component; cellular_component; molecular_function;	BP:translation; CC:cytosolic small ribosomal subunit; CC:ribosome; MF:structural constituent of ribosome;	K02983	RPS30e, RPS30	map03010	Ribosome
MSTRG.11186		GO:0004807	molecular_function;	MF:triosephosphate isomerase activity;
MSTRG.3514
MSTRG.10473		GO:0006952; GO:0005524; GO:0043531	biological_process; molecular_function; molecular_function;	BP:defense response; MF:ATP binding; MF:ADP binding;
MSTRG.4014
MSTRG.16133
MSTRG.6513		GO:0006412; GO:0005840; GO:0003735; GO:0005524; GO:0004672	biological_process; cellular_component; molecular_function; molecular_function; molecular_function;	BP:translation; CC:ribosome; MF:structural constituent of ribosome; MF:ATP binding; MF:protein kinase activity;	K03255	TIF31, CLU1
MSTRG.7725		GO:0016021; GO:0016491	cellular_component; molecular_function;	CC:integral component of membrane; MF:oxidoreductase activity;
MSTRG.19799
MSTRG.19785
MSTRG.8505
MSTRG.5980
MSTRG.9286
MSTRG.12421		GO:0016021; GO:0008430	cellular_component; molecular_function;	CC:integral component of membrane; MF:selenium binding;
MSTRG.20680		GO:0015074; GO:0005634; GO:0004190; GO:0003676	biological_process; cellular_component; molecular_function; molecular_function;	BP:DNA integration; CC:nucleus; MF:aspartictype endopeptidase activity; MF:nucleic acid binding;
MSTRG.20701
MSTRG.12851		GO:0030001; GO:0009507; GO:0046872; GO:0004523; GO:0003676	biological_process; cellular_component; molecular_function; molecular_function; molecular_function;	BP:metal ion transport; CC:chloroplast; MF:metal ion binding; MF:RNADNA hybrid ribonuclease activity; MF:nucleic acid binding;
MSTRG.3326
MSTRG.62		GO:0016021	cellular_component;	CC:integral component of membrane;	K09775	K09775
MSTRG.18288		GO:0006412; GO:0005840; GO:0015935; GO:0022627; GO:0008270; GO:0003735; GO:0003723	biological_process; cellular_component; cellular_component; cellular_component; molecular_function; molecular_function; molecular_function;	BP:translation; CC:ribosome; CC:small ribosomal subunit; CC:cytosolic small ribosomal subunit; MF:zinc ion binding; MF:structural constituent of ribosome; MF:RNA binding;	K02980	RPS29e, RPS29	map03010	Ribosome
MSTRG.8192
MSTRG.2680
MSTRG.6199
MSTRG.17539
MSTRG.7901
MSTRG.17659
MSTRG.11004		GO:0005634; GO:0003700	cellular_component; molecular_function;	CC:nucleus; MF:transcription factor activity, sequencespecific DNA binding;
MSTRG.4173		GO:0015074; GO:0016021; GO:0008270; GO:0003676	biological_process; cellular_component; molecular_function; molecular_function;	BP:DNA integration; CC:integral component of membrane; MF:zinc ion binding; MF:nucleic acid binding;
MSTRG.6298
MSTRG.8080		GO:0006468; GO:0048544; GO:0016021; GO:0005886; GO:0031625; GO:0004674; GO:0005524	biological_process; biological_process; cellular_component; cellular_component; molecular_function; molecular_function; molecular_function;	BP:protein phosphorylation; BP:recognition of pollen; CC:integral component of membrane; CC:plasma membrane; MF:ubiquitin protein ligase binding; MF:protein serine/threonine kinase activity; MF:ATP binding;
MSTRG.13395		GO:0016021	cellular_component;	CC:integral component of membrane;
MSTRG.4349
MSTRG.673		GO:0016021	cellular_component;	CC:integral component of membrane;
MSTRG.14347
MSTRG.10747		GO:0007165; GO:0016021; GO:0043531	biological_process; cellular_component; molecular_function;	BP:signal transduction; CC:integral component of membrane; MF:ADP binding;
MSTRG.11003		GO:0007165	biological_process;	BP:signal transduction;
MSTRG.20438
MSTRG.7869
MSTRG.20699
MSTRG.20647		GO:0015074; GO:0005634; GO:0004190; GO:0003676	biological_process; cellular_component; molecular_function; molecular_function;	BP:DNA integration; CC:nucleus; MF:aspartictype endopeptidase activity; MF:nucleic acid binding;
MSTRG.491
MSTRG.6838		GO:0006629	biological_process;	BP:lipid metabolic process;	K18875	EDS1	map04626	Plantpathogen interaction
MSTRG.9719		GO:0006979; GO:0004602	biological_process; molecular_function;	BP:response to oxidative stress; MF:glutathione peroxidase activity;	K00432	gpx, btuE, bsaA	map00590; map00480	Arachidonic acid metabolism; Glutathione metabolism
MSTRG.19667
MSTRG.12351					K08770	UBC
MSTRG.8930		GO:0070940; GO:0005634; GO:0008420	biological_process; cellular_component; molecular_function;	BP:dephosphorylation of RNA polymerase II Cterminal domain; CC:nucleus; MF:CTD phosphatase activity;	K18999	CPL3_4
MSTRG.2464		GO:0000122; GO:0051726; GO:0045944; GO:0090575; GO:0005634; GO:0043565; GO:0003700; GO:0008134; GO:0003677; GO:0000981	biological_process; biological_process; biological_process; cellular_component; cellular_component; molecular_function; molecular_function; molecular_function; molecular_function; molecular_function;	BP:negative regulation of transcription from RNA polymerase II promoter; BP:regulation of cell cycle; BP:positive regulation of transcription from RNA polymerase II promoter; CC:RNA polymerase II transcription factor complex; CC:nucleus; MF:sequencespecific DNA binding; MF:transcription factor activity, sequencespecific DNA binding; MF:transcription factor binding; MF:DNA binding; MF:RNA polymera…
MSTRG.19461
MSTRG.5923
MSTRG.9233
MSTRG.6759		GO:0006952; GO:0005524; GO:0043531	biological_process; molecular_function; molecular_function;	BP:defense response; MF:ATP binding; MF:ADP binding;
MSTRG.20624
MSTRG.525		GO:0016021; GO:0016765	cellular_component; molecular_function;	CC:integral component of membrane; MF:transferase activity, transferring alkyl or ary;	K09833	HPT, HGGT, ubiA	map00130	Ubiquinone and other terpenoidquinone biosynthesis
MSTRG.17754		GO:0005634; GO:0003677	cellular_component; molecular_function;	CC:nucleus; MF:DNA binding;
MSTRG.8880		GO:0016747	molecular_function;	MF:transferase activity, transferring acyl groups other than aminoacyl groups;	K13065	E2.3.1.133, HCT	map00941; map00940; map00945	Flavonoid biosynthesis; Phenylpropanoid biosynthesis; Stilbenoid, diarylheptanoid and gingerol biosynthesis
MSTRG.17655		GO:0004519	molecular_function;	MF:endonuclease activity;
MSTRG.6945
MSTRG.5994
MSTRG.19511
MSTRG.10959
MSTRG.17656		GO:0004519	molecular_function;	MF:endonuclease activity;
MSTRG.4222		GO:0033617; GO:0005739	biological_process; cellular_component;	BP:mitochondrial respiratory chain complex IV assembly; CC:mitochondrion;	K18178	COA5, PET191
MSTRG.7865
MSTRG.6043
MSTRG.14173
MSTRG.3120
MSTRG.11967		GO:0016021; GO:0005506; GO:0016705; GO:0004497; GO:0020037	cellular_component; molecular_function; molecular_function; molecular_function; molecular_function;	CC:integral component of membrane; MF:iron ion binding; MF:oxidoreductase activity, acting on paired donors, with incorporation or reduction of molecular oxygen; MF:monooxygenase activity; MF:heme binding;
MSTRG.5248		GO:0005739	cellular_component;	CC:mitochondrion;	K02267	COX6B	map00190	Oxidative phosphorylation
MSTRG.3342
MSTRG.8093		GO:0016021	cellular_component;	CC:integral component of membrane;
MSTRG.20619
MSTRG.7866		GO:0015074; GO:0003964; GO:0003676	biological_process; molecular_function; molecular_function;	BP:DNA integration; MF:RNAdirected DNA polymerase activity; MF:nucleic acid binding;
MSTRG.20676
MSTRG.20648
MSTRG.256
MSTRG.6411		GO:0010333; GO:0000287	molecular_function; molecular_function;	MF:terpene synthase activity; MF:magnesium ion binding;	K15096	E4.2.3.20	map00902	Monoterpenoid biosynthesis
MSTRG.629		GO:0043531	molecular_function;	MF:ADP binding;
MSTRG.2567		GO:0003924; GO:0005525	molecular_function; molecular_function;	MF:GTPase activity; MF:GTP binding;
MSTRG.5977
MSTRG.20385
MSTRG.20390
MSTRG.18875		GO:0008270; GO:0003676	molecular_function; molecular_function;	MF:zinc ion binding; MF:nucleic acid binding;
MSTRG.11158		GO:0007165; GO:0043531	biological_process; molecular_function;	BP:signal transduction; MF:ADP binding;
MSTRG.13525		GO:0006355; GO:0008270	biological_process; molecular_function;	BP:regulation of transcription, DNAtemplated; MF:zinc ion binding;
MSTRG.6621
MSTRG.13112
MSTRG.6613		GO:0043531	molecular_function;	MF:ADP binding;
MSTRG.9083		GO:0015074; GO:0016779; GO:0004523; GO:0003676	biological_process; molecular_function; molecular_function; molecular_function;	BP:DNA integration; MF:nucleotidyltransferase activity; MF:RNADNA hybrid ribonuclease activity; MF:nucleic acid binding;
MSTRG.17441		GO:0006351; GO:0000419; GO:0042025; GO:0003899; GO:0003677	biological_process; cellular_component; cellular_component; molecular_function; molecular_function;	BP:transcription, DNAtemplated; CC:DNAdirected RNA polymerase V complex; CC:host cell nucleus; MF:DNAdirected RNA polymerase activity; MF:DNA binding;	K03013	RPB5, POLR2E	map03020	RNA polymerase
MSTRG.5742
MSTRG.877
MSTRG.17613		GO:0006457; GO:0016021; GO:0051082; GO:0008270; GO:0003676; GO:0005524	biological_process; cellular_component; molecular_function; molecular_function; molecular_function; molecular_function;	BP:protein folding; CC:integral component of membrane; MF:unfolded protein binding; MF:zinc ion binding; MF:nucleic acid binding; MF:ATP binding;
MSTRG.6264		GO:0016021; GO:0008430	cellular_component; molecular_function;	CC:integral component of membrane; MF:selenium binding;
MSTRG.11124
MSTRG.1333
MSTRG.19653		GO:0006486; GO:0016021; GO:0000139; GO:0016757	biological_process; cellular_component; cellular_component; molecular_function;	BP:protein glycosylation; CC:integral component of membrane; CC:Golgi membrane; MF:transferase activity, transferring glycosyl groups;
MSTRG.2866
MSTRG.226		GO:0006952; GO:0005524; GO:0043531	biological_process; molecular_function; molecular_function;	BP:defense response; MF:ATP binding; MF:ADP binding;
MSTRG.6660		GO:0006952; GO:0005524; GO:0043531	biological_process; molecular_function; molecular_function;	BP:defense response; MF:ATP binding; MF:ADP binding;
MSTRG.20375
MSTRG.5917		GO:0015846; GO:0042597; GO:0019808	biological_process; cellular_component; molecular_function;	BP:polyamine transport; CC:periplasmic space; MF:polyamine binding;
MSTRG.15126
MSTRG.692
MSTRG.10979		GO:0007165; GO:0043531	biological_process; molecular_function;	BP:signal transduction; MF:ADP binding;
MSTRG.6460					K03938	NDUFS5	map00190	Oxidative phosphorylation
MSTRG.497
MSTRG.8935		GO:0006412; GO:0022625; GO:0005840; GO:0003735	biological_process; cellular_component; cellular_component; molecular_function;	BP:translation; CC:cytosolic large ribosomal subunit; CC:ribosome; MF:structural constituent of ribosome;	K02924	RPL39e, RPL39	map03010	Ribosome
MSTRG.19326
MSTRG.6823		GO:0032259; GO:0046983; GO:0008171	biological_process; molecular_function; molecular_function;	BP:methylation; MF:protein dimerization activity; MF:Omethyltransferase activity;	K13066	E2.1.1.68, COMT	map00940	Phenylpropanoid biosynthesis
MSTRG.19354
MSTRG.1037
MSTRG.20686
MSTRG.14304		GO:0006952; GO:0005524; GO:0043531	biological_process; molecular_function; molecular_function;	BP:defense response; MF:ATP binding; MF:ADP binding;
MSTRG.11519		GO:0046900; GO:0005773; GO:0008242; GO:0034722	biological_process; cellular_component; molecular_function; molecular_function;	BP:tetrahydrofolylpolyglutamate metabolic process; CC:vacuole; MF:omega peptidase activity; MF:gammaglutamylpeptidase activity;	K01307	GGH	map00790	Folate biosynthesis
MSTRG.5689
MSTRG.17445
MSTRG.11006		GO:0032259; GO:0019438; GO:0008757; GO:0046983; GO:0008171	biological_process; biological_process; molecular_function; molecular_function; molecular_function;	BP:methylation; BP:aromatic compound biosynthetic process; MF:Sadenosylmethioninedependent methyltransferase activity; MF:protein dimerization activity; MF:Omethyltransferase activity;	K13066	E2.1.1.68, COMT	map00940	Phenylpropanoid biosynthesis
MSTRG.3964		GO:0016192; GO:0009234; GO:0046854; GO:0048015; GO:0006886; GO:0005737; GO:0008935; GO:0016301; GO:0005524; GO:0005525	biological_process; biological_process; biological_process; biological_process; biological_process; cellular_component; molecular_function; molecular_function; molecular_function; molecular_function;	BP:vesiclemediated transport; BP:menaquinone biosynthetic process; BP:phosphatidylinositol phosphorylation; BP:phosphatidylinositolmediated signaling; BP:intracellular protein transport; CC:cytoplasm; MF:1,4dihydroxy2naphthoylCoA synthase activity; MF:kinase activity; MF:ATP binding; MF:GTP binding;	K07937	ARF1	map04144	Endocytosis
MSTRG.14772		GO:0016021; GO:0005886; GO:0051539	cellular_component; cellular_component; molecular_function;	CC:integral component of membrane; CC:plasma membrane; MF:4 iron, 4 sulfur cluster binding;
MSTRG.6186		GO:0008289	molecular_function;	MF:lipid binding;
MSTRG.6473		GO:0006952; GO:0005524; GO:0043531	biological_process; molecular_function; molecular_function;	BP:defense response; MF:ATP binding; MF:ADP binding;
MSTRG.15146
MSTRG.15260		GO:0008654; GO:0004609	biological_process; molecular_function;	BP:phospholipid biosynthetic process; MF:phosphatidylserine decarboxylase activity;
MSTRG.3409		GO:0008171; GO:0008270	molecular_function; molecular_function;	MF:Omethyltransferase activity; MF:zinc ion binding;
MSTRG.10775
MSTRG.4411
MSTRG.20653		GO:0016021	cellular_component;	CC:integral component of membrane;
MSTRG.19481		GO:0043531	molecular_function;	MF:ADP binding;
MSTRG.19338
MSTRG.10536		GO:0007165; GO:0043531	biological_process; molecular_function;	BP:signal transduction; MF:ADP binding;
MSTRG.5918		GO:0003676	molecular_function;	MF:nucleic acid binding;
MSTRG.4833
MSTRG.17086
MSTRG.20650
MSTRG.14547		GO:0016192; GO:0005794; GO:0016021; GO:0017137	biological_process; cellular_component; cellular_component; molecular_function;	BP:vesiclemediated transport; CC:Golgi apparatus; CC:integral component of membrane; MF:Rab GTPase binding;	K22940	YIPF1_2
MSTRG.8976		GO:0005975; GO:0030245; GO:0008810; GO:0004553	biological_process; biological_process; molecular_function; molecular_function;	BP:carbohydrate metabolic process; BP:cellulose catabolic process; MF:cellulase activity; MF:hydrolase activity, hydrolyzing Oglycosyl compounds;	K01179	E3.2.1.4	map00500	Starch and sucrose metabolism
MSTRG.3799		GO:0006979; GO:0042744; GO:0005576; GO:0020037; GO:0046872; GO:0004601	biological_process; biological_process; cellular_component; molecular_function; molecular_function; molecular_function;	BP:response to oxidative stress; BP:hydrogen peroxide catabolic process; CC:extracellular region; MF:heme binding; MF:metal ion binding; MF:peroxidase activity;	K00430	E1.11.1.7	map00940	Phenylpropanoid biosynthesis
MSTRG.8900		GO:0045905; GO:0045901; GO:0006452; GO:0007094; GO:0009524; GO:1990298; GO:0033597; GO:0000776; GO:0043130; GO:0003746; GO:0043022; GO:0003743	biological_process; biological_process; biological_process; biological_process; cellular_component; cellular_component; cellular_component; cellular_component; molecular_function; molecular_function; molecular_function; molecular_function;	BP:positive regulation of translational termination; BP:positive regulation of translational elongation; BP:translational frameshifting; BP:mitotic spindle assembly checkpoint; CC:phragmoplast; CC:bub1bub3 complex; CC:mitotic checkpoint complex; CC:kinetochore; MF:ubiquitin binding; MF:translation elongation factor activity; MF:ribosome binding; MF:translation initiation factor activity;	K03263	EIF5A
MSTRG.20691		GO:0016021	cellular_component;	CC:integral component of membrane;
MSTRG.13512
MSTRG.8050
MSTRG.14432
MSTRG.19743		GO:0016021; GO:0008234	cellular_component; molecular_function;	CC:integral component of membrane; MF:cysteinetype peptidase activity;
MSTRG.4044
MSTRG.20396
MSTRG.15896		GO:0016021	cellular_component;	CC:integral component of membrane;
MSTRG.10751		GO:0007165; GO:0016021; GO:0043531	biological_process; cellular_component; molecular_function;	BP:signal transduction; CC:integral component of membrane; MF:ADP binding;
MSTRG.14165
MSTRG.14171		GO:0016021; GO:0008270	cellular_component; molecular_function;	CC:integral component of membrane; MF:zinc ion binding;	K23788	TUL1, FLY1_2
MSTRG.14480		GO:0016021	cellular_component;	CC:integral component of membrane;
MSTRG.7782
MSTRG.5640		GO:0043531	molecular_function;	MF:ADP binding;	K13459	RPS2	map04626	Plantpathogen interaction
MSTRG.10752		GO:0015074; GO:0006355; GO:0003676	biological_process; biological_process; molecular_function;	BP:DNA integration; BP:regulation of transcription, DNAtemplated; MF:nucleic acid binding;
MSTRG.14291		GO:0031463	cellular_component;	CC:Cul3RING ubiquitin ligase complex;	K10523	SPOP
MSTRG.15905
MSTRG.20609
MSTRG.7779
MSTRG.20383		GO:0016021	cellular_component;	CC:integral component of membrane;
MSTRG.14982
MSTRG.20621
MSTRG.6871
MSTRG.16344
MSTRG.20392
MSTRG.11156
MSTRG.17490
MSTRG.3474		GO:0071586; GO:0016021; GO:0004197	biological_process; cellular_component; molecular_function;	BP:CAAXbox protein processing; CC:integral component of membrane; MF:cysteinetype endopeptidase activity;
MSTRG.14146		GO:0016021	cellular_component;	CC:integral component of membrane;
MSTRG.4162
MSTRG.17034
MSTRG.8075
MSTRG.6727		GO:0016021	cellular_component;	CC:integral component of membrane;
MSTRG.19674		GO:0016021; GO:0046983	cellular_component; molecular_function;	CC:integral component of membrane; MF:protein dimerization activity;
MSTRG.13999		GO:0016829	molecular_function;	MF:lyase activity;
MSTRG.11882
MSTRG.20370
MSTRG.2483		GO:0006468; GO:0048544; GO:0016021; GO:0005886; GO:0004674; GO:0005524	biological_process; biological_process; cellular_component; cellular_component; molecular_function; molecular_function;	BP:protein phosphorylation; BP:recognition of pollen; CC:integral component of membrane; CC:plasma membrane; MF:protein serine/threonine kinase activity; MF:ATP binding;
MSTRG.9277
MSTRG.9267
MSTRG.14585
MSTRG.18723		GO:0016021; GO:0005524; GO:0004672	cellular_component; molecular_function; molecular_function;	CC:integral component of membrane; MF:ATP binding; MF:protein kinase activity;
MSTRG.17536
MSTRG.20417
MSTRG.13794
MSTRG.14126		GO:0006412; GO:0016021; GO:0015934; GO:0005840; GO:0003735	biological_process; cellular_component; cellular_component; cellular_component; molecular_function;	BP:translation; CC:integral component of membrane; CC:large ribosomal subunit; CC:ribosome; MF:structural constituent of ribosome;	K02874	RPL14, MRPL14, rplN	map03010	Ribosome
MSTRG.20405
MSTRG.20419
MSTRG.19655
MSTRG.13691
MSTRG.10728		GO:0007165; GO:0043531	biological_process; molecular_function;	BP:signal transduction; MF:ADP binding;
MSTRG.5911		GO:0015846; GO:0042597; GO:0019808	biological_process; cellular_component; molecular_function;	BP:polyamine transport; CC:periplasmic space; MF:polyamine binding;
MSTRG.5932
MSTRG.10969		GO:0007165; GO:0043531	biological_process; molecular_function;	BP:signal transduction; MF:ADP binding;
MSTRG.20387
MSTRG.3136
MSTRG.5613		GO:0006952; GO:0005524; GO:0043531	biological_process; molecular_function; molecular_function;	BP:defense response; MF:ATP binding; MF:ADP binding;
MSTRG.6488		GO:0016021	cellular_component;	CC:integral component of membrane;
MSTRG.5961		GO:0008234	molecular_function;	MF:cysteinetype peptidase activity;
MSTRG.4387
MSTRG.5825
MSTRG.18926
MSTRG.10122		GO:0045041; GO:0006458; GO:0042026; GO:0005829; GO:0051082; GO:0005524	biological_process; biological_process; biological_process; cellular_component; molecular_function; molecular_function;	BP:protein import into mitochondrial intermembrane space; BP:'de novo' protein folding; BP:protein refolding; CC:cytosol; MF:unfolded protein binding; MF:ATP binding;	K04077	groEL, HSPD1	map03018	RNA degradation
MSTRG.19776
MSTRG.13434		GO:0016747	molecular_function;	MF:transferase activity, transferring acyl groups other than aminoacyl groups;	K13065	E2.3.1.133, HCT	map00941; map00940; map00945	Flavonoid biosynthesis; Phenylpropanoid biosynthesis; Stilbenoid, diarylheptanoid and gingerol biosynthesis
MSTRG.17988
MSTRG.11457
MSTRG.15066		GO:0016021; GO:0004713; GO:0005524	cellular_component; molecular_function; molecular_function;	CC:integral component of membrane; MF:protein tyrosine kinase activity; MF:ATP binding;	K13436	PTI1	map04626	Plantpathogen interaction
MSTRG.6938
MSTRG.5652		GO:0006952; GO:0005524; GO:0043531	biological_process; molecular_function; molecular_function;	BP:defense response; MF:ATP binding; MF:ADP binding;
MSTRG.5482
MSTRG.14774		GO:0016021; GO:0016740	cellular_component; molecular_function;	CC:integral component of membrane; MF:transferase activity;
MSTRG.19651
MSTRG.19874
MSTRG.5402
MSTRG.20367
MSTRG.6275		GO:0015074; GO:0008270; GO:0003676	biological_process; molecular_function; molecular_function;	BP:DNA integration; MF:zinc ion binding; MF:nucleic acid binding;
MSTRG.10767		GO:0007165; GO:0043531	biological_process; molecular_function;	BP:signal transduction; MF:ADP binding;
MSTRG.5915
MSTRG.10777		GO:0007165; GO:0043531	biological_process; molecular_function;	BP:signal transduction; MF:ADP binding;
MSTRG.16597
MSTRG.20641
MSTRG.17271		GO:0046983; GO:0003677	molecular_function; molecular_function;	MF:protein dimerization activity; MF:DNA binding;
MSTRG.15970		GO:0016021; GO:0008430	cellular_component; molecular_function;	CC:integral component of membrane; MF:selenium binding;
MSTRG.20428
MSTRG.14237
MSTRG.5809		GO:0016747	molecular_function;	MF:transferase activity, transferring acyl groups other than aminoacyl groups;	K13065	E2.3.1.133, HCT	map00941; map00940; map00945	Flavonoid biosynthesis; Phenylpropanoid biosynthesis; Stilbenoid, diarylheptanoid and gingerol biosynthesis
MSTRG.20364
MSTRG.8135		GO:0006468; GO:0048544; GO:0016021; GO:0005886; GO:0004672; GO:0004674; GO:0005524	biological_process; biological_process; cellular_component; cellular_component; molecular_function; molecular_function; molecular_function;	BP:protein phosphorylation; BP:recognition of pollen; CC:integral component of membrane; CC:plasma membrane; MF:protein kinase activity; MF:protein serine/threonine kinase activity; MF:ATP binding;
MSTRG.8320
MSTRG.7094
MSTRG.17463		GO:0006221; GO:0006207; GO:0009116; GO:0044205; GO:0004588; GO:0004590	biological_process; biological_process; biological_process; biological_process; molecular_function; molecular_function;	BP:pyrimidine nucleotide biosynthetic process; BP:'de novo' pyrimidine nucleobase biosynthetic process; BP:nucleoside metabolic process; BP:'de novo' UMP biosynthetic process; MF:orotate phosphoribosyltransferase activity; MF:orotidine5'phosphate decarboxylase activity;	K13421	UMPS	map00240	Pyrimidine metabolism
MSTRG.2239
MSTRG.521		GO:0016021	cellular_component;	CC:integral component of membrane;
MSTRG.809		GO:0015074; GO:0016021; GO:0016787; GO:0003887; GO:0008270; GO:0003676	biological_process; cellular_component; molecular_function; molecular_function; molecular_function; molecular_function;	BP:DNA integration; CC:integral component of membrane; MF:hydrolase activity; MF:DNAdirected DNA polymerase activity; MF:zinc ion binding; MF:nucleic acid binding;	K03517	nadA	map00760	Nicotinate and nicotinamide metabolism
MSTRG.15046		GO:0016021; GO:0005524; GO:0004672	cellular_component; molecular_function; molecular_function;	CC:integral component of membrane; MF:ATP binding; MF:protein kinase activity;	K04733	IRAK4
MSTRG.835
MSTRG.14545
MSTRG.19590
MSTRG.20683
MSTRG.20702		GO:0015074; GO:0003964; GO:0003676	biological_process; molecular_function; molecular_function;	BP:DNA integration; MF:RNAdirected DNA polymerase activity; MF:nucleic acid binding;
MSTRG.14758		GO:0016747	molecular_function;	MF:transferase activity, transferring acyl groups other than aminoacyl groups;	K13065	E2.3.1.133, HCT	map00941; map00940; map00945	Flavonoid biosynthesis; Phenylpropanoid biosynthesis; Stilbenoid, diarylheptanoid and gingerol biosynthesis
MSTRG.1050
MSTRG.4907		GO:0016021	cellular_component;	CC:integral component of membrane;
MSTRG.10131					K04077	groEL, HSPD1	map03018	RNA degradation
MSTRG.10489
MSTRG.19246
MSTRG.11508		GO:0032259; GO:0019438; GO:0008757; GO:0046983; GO:0008171	biological_process; biological_process; molecular_function; molecular_function; molecular_function;	BP:methylation; BP:aromatic compound biosynthetic process; MF:Sadenosylmethioninedependent methyltransferase activity; MF:protein dimerization activity; MF:Omethyltransferase activity;	K13066	E2.1.1.68, COMT	map00940	Phenylpropanoid biosynthesis
MSTRG.20398
MSTRG.14167		GO:0008234	molecular_function;	MF:cysteinetype peptidase activity;	K08592	SENP1
MSTRG.20478		GO:0015031; GO:0016021; GO:0009706	biological_process; cellular_component; cellular_component;	BP:protein transport; CC:integral component of membrane; CC:chloroplast inner membrane;
MSTRG.10874		GO:0006357; GO:0032777	biological_process; cellular_component;	BP:regulation of transcription from RNA polymerase II promoter; CC:Piccolo NuA4 histone acetyltransferase complex;	K11322	EPC
MSTRG.13216
MSTRG.19420
MSTRG.15390
MSTRG.19759
MSTRG.8087
MSTRG.17507
MSTRG.8834
MSTRG.24
MSTRG.15891		GO:0016567; GO:0016021; GO:0061630; GO:0008270	biological_process; cellular_component; molecular_function; molecular_function;	BP:protein ubiquitination; CC:integral component of membrane; MF:ubiquitin protein ligase activity; MF:zinc ion binding;	K16282	RHA2
MSTRG.585		GO:0016021; GO:0008233	cellular_component; molecular_function;	CC:integral component of membrane; MF:peptidase activity;
MSTRG.11469
MSTRG.18664
MSTRG.6157
MSTRG.282
MSTRG.3519
MSTRG.4981
MSTRG.14132
MSTRG.19786		GO:0016021; GO:0046983	cellular_component; molecular_function;	CC:integral component of membrane; MF:protein dimerization activity;
MSTRG.6040
MSTRG.19329		GO:0015074; GO:0016779; GO:0004523; GO:0003676	biological_process; molecular_function; molecular_function; molecular_function;	BP:DNA integration; MF:nucleotidyltransferase activity; MF:RNADNA hybrid ribonuclease activity; MF:nucleic acid binding;
MSTRG.17499
MSTRG.14726
MSTRG.15718		GO:0016021; GO:0008234	cellular_component; molecular_function;	CC:integral component of membrane; MF:cysteinetype peptidase activity;
MSTRG.20381
MSTRG.11836
MSTRG.20394		GO:0015074; GO:0005634; GO:0004190; GO:0003676	biological_process; cellular_component; molecular_function; molecular_function;	BP:DNA integration; CC:nucleus; MF:aspartictype endopeptidase activity; MF:nucleic acid binding;
MSTRG.6919
MSTRG.7713

## Sheet: Table S8.1
Table S8.1. The expression levels (shown in TPM) and statistical data of the differentially expressed TFs in the compared group of WT1 vs. MT1.
Gene id	Family	DNA domain	Domain description	WT1-1_TPM	WT1-2_TPM	WT1-3_TPM	MT1-1_TPM	MT1-2_TPM	MT1-3_TPM	log2(FC)	P Value	module	kME
Cs_ont_5g001230	bHLH	PF00010	Helix-loop-helix DNA-binding domain	1.64	3.27	3.03	0.71	1.3	1.47	1.19005	0.0280465	blue	0.91623
Cs_ont_6g005000	bHLH	PF00010	Helix-loop-helix DNA-binding domain	1.45	1.34	1.6	4.85	5.42	7.17	-1.99011	0.00172494	brown	0.75631
Cs_ont_7g015870	bHLH	PF00010	Helix-loop-helix DNA-binding domain	0.63	1.07	1.39	0.04	0.45	0.25	2.06201	0.017555	blue	0.86949
Cs_ont_8g024860	bHLH	PF00010	Helix-loop-helix DNA-binding domain	0.76	1.09	0.83	0	0	0.18	3.89616	0.00102541	-	-
Cs_ont_9g004690	bHLH	PF00010	Helix-loop-helix DNA-binding domain	2.15	1.37	1.61	4.55	5.44	4.32	-1.47999	0.000878033	turquoise	0.44069
Cs_ont_1g026270	HB-other	PF00046	Homeobox domain	2.82	3.08	5.5	0.49	1.4	0.59	2.20062	0.0149475	blue	0.72143
Cs_ont_2g029350	HB-other	PF00046	Homeobox domain	0.56	0.88	1.32	6.57	5.11	1.12	-2.2134	0.0557162	turquoise	0.96371
Cs_ont_7g026180	HB-other	PF00046	Homeobox domain	0.9	0.74	0.47	2.87	1.11	1.73	-1.43625	0.0432357	turquoise	0.6284
Cs_ont_4g015760	MYB	PF00249	Myb-like DNA-binding domain	3.8	3.1	3.01	1.01	1.35	1.63	1.3125	0.00151288	blue	0.91171
Cs_ont_6g005110	MYB	PF00249	Myb-like DNA-binding domain	16.65	8.9	15.49	4.92	3.46	4.34	1.68993	0.0091321	blue	0.89126
Cs_ont_6g026390	MYB	PF00249	Myb-like DNA-binding domain	6.19	4.93	4.26	1.55	2.7	2.66	1.1543	0.00711075	yellow	0.63818
Cs_ont_5g038280	MIKC	PF00319	SRF-type transcription factor (DNA-binding and dimerisation domain)	0.29	0.45	0.7	2.64	2.16	0.77	-1.95161	0.0371215	turquoise	0.6073
Cs_ont_6g002870	MIKC	PF00319	SRF-type transcription factor (DNA-binding and dimerisation domain)	0.75	2.24	1.28	0.24	0.43	0.05	2.56817	0.0290406	blue	0.58403
Cs_ont_9g024880	MIKC	PF00319	SRF-type transcription factor (DNA-binding and dimerisation domain)	0.12	0.54	0.8	3.29	1.63	2.34	-2.314	0.0102604	brown	0.79907
Cs_ont_4g005450	GATA	PF00320	GATA zinc finger	1.77	2.48	1.99	0.46	0.36	0.31	2.46522	0.000679947	red	0.83714
Cs_ont_5g015080	GATA	PF00320	GATA zinc finger	4.43	6.41	7.22	3.42	2.83	2.59	1.03068	0.0118494	yellow	0.60778
Cs_ont_1g027600	DBB	PF00643	B-box zinc finger	6.44	7.04	7.75	1.83	4.24	3.13	1.2064	0.00359346	blue	0.90858
Cs_ont_5g007750	ERF	PF00847	AP2 domain	119.59	179.59	174.36	63.07	92.78	83.32	0.98545	0.0103854	blue	0.61311
Cs_ont_6g019270	AP2	PF00847	AP2 domain	2.48	4.01	2.69	1.35	1.6	1.31	1.10764	0.0140873	blue	0.51898
Cs_ont_7g019820	RAV	PF02362	B3 DNA binding domain	0.58	1.78	1.15	0.06	0.37	0.23	2.41093	0.0283737	blue	0.80388
Cs_ont_2g004470	NAC	PF02365	No apical meristem (NAM) protein	8.08	10.18	9.39	4.3	3.94	2.64	1.3456	0.00106875	blue	0.94644
Cs_ont_9g020800	NAC	PF02365	No apical meristem (NAM) protein	9.03	5.45	5.87	12.52	13.88	14.07	-0.991824	0.00275482	turquoise	0.11533
Cs_ont_2g004760	Dof	PF02701	Dof domain, zinc finger	0.77	0.73	1.35	5.28	4.29	0.64	-1.84095	0.0801287	turquoise	0.78692
Cs_ont_8g002850	Dof	PF02701	Dof domain, zinc finger	0.27	0.4	0.41	3.71	3.16	0.6	-2.79008	0.0452882	turquoise	0.85661
Cs_ont_1g025420	LBD (AS2/LOB)	PF03195	Protein of unknown function DUF260	0.36	0.8	0.79	0	0.12	0.08	3.2854	0.00870988	-	-
Cs_ont_3g011170	LBD (AS2/LOB)	PF03195	Protein of unknown function DUF260	10.25	12.21	9.68	5.98	1.79	3.18	1.55344	0.00411575	blue	0.93714
Cs_ont_5g018360	GRAS	PF03514	GRAS domain family	0.18	0.08	0.07	0.75	0.84	1.12	-3.03775	0.00122719	-	-

## Sheet: Table S8.2
Table S8.2. The expression levels (shown in TPM) and statistical data of the differentially expressed TFs in the compared group of WT2 vs. MT2.
Gene id	Family	DNA domain	Domain description	WT2-1_TPM	WT2-2_TPM	WT2-3_TPM	MT2-1_TPM	MT2-2_TPM	MT2-3_TPM	log2(FC)	P Value	module	kME
Cs_ont_4g022650	bHLH	PF00010	Helix-loop-helix DNA-binding domain	8.05	17.31	8.97	5.23	4.41	4.23	1.3075	0.0413333	green	0.85986
Cs_ont_5g001230	bHLH	PF00010	Helix-loop-helix DNA-binding domain	4.07	3.22	3.06	0.36	0.97	1.12	2.07878	0.00125645	blue	0.91623
Cs_ont_6g005000	bHLH	PF00010	Helix-loop-helix DNA-binding domain	0.51	0.08	0.68	9.15	4.48	5.39	-3.90462	0.00738114	brown	0.75631
Cs_ont_7g015870	bHLH	PF00010	Helix-loop-helix DNA-binding domain	1.24	1.18	1.18	0.41	0.33	0.28	1.81943	1.81329e-05	blue	0.86949
Cs_ont_9g004690	bHLH	PF00010	Helix-loop-helix DNA-binding domain	6.41	3.33	5.67	12.82	11.3	6.8	-1.00467	0.0318381	turquoise	0.44069
Cs_ont_1g023280	bZIP	PF00170	bZIP transcription factor	9.46	31.49	11.74	6.64	6.3	4.66	1.58195	0.0855266	green	0.87531
Cs_ont_8g007770	bZIP	PF00170	bZIP transcription factor	14.61	16.53	15.65	6.22	6.71	7.33	1.20757	8.00555e-05	blue	0.90329
Cs_ont_8g020880	bZIP	PF00170	bZIP transcription factor	5.77	10.86	5.32	1.61	2.2	1.52	2.04201	0.018174	turquoise	0.50907
Cs_ont_2g014450	C2H2	PF00096	Zinc finger, C2H2 type	10.21	40.06	14.08	4.62	5.4	2.14	2.4038	0.0693033	turquoise	0.82365
Cs_ont_8g004650	C2H2	PF00096	Zinc finger, C2H2 type	12.94	27.84	13.12	4.47	5.7	2.35	2.10605	0.0259366	turquoise	0.86729
Cs_ont_1g027600	DBB	PF00643	B-box zinc finger	11.38	6.69	11.49	3.66	3.41	4.12	1.40144	0.00924826	blue	0.90858
Cs_ont_2g025070	DBB	PF00643	B-box zinc finger	1.15	0.96	1.32	0.35	0.31	0.4	1.69414	0.000902952	blue	0.83866
Cs_ont_2g005490	Dof	PF02701	Dof domain, zinc finger	4.84	7.93	3.42	1.38	1.73	0.64	2.11014	0.0194336	turquoise	0.87116
Cs_ont_5g004810	Dof	PF02701	Dof domain, zinc finger	11.83	21.9	10.62	3.6	4.66	2.39	2.05808	0.0182825	turquoise	0.84608
Cs_ont_6g017660	Dof	PF02701	Dof domain, zinc finger	1.33	8.27	1.59	0.96	0.73	0.33	2.46978	0.125441	turquoise	0.81182
Cs_ont_8g002850	Dof	PF02701	Dof domain, zinc finger	0.84	5.23	1.08	0.22	0.5	0.11	3.10676	0.107313	turquoise	0.85661
Cs_ont_8g004160	Dof	PF02701	Dof domain, zinc finger	8.32	16.05	8.01	3.99	5.8	3.96	1.23567	0.0414428	turquoise	0.71468
Cs_ont_1g006860	ERF	PF00847	AP2 domain	3.58	5.54	2.99	1.47	1.84	1.84	1.23355	0.0205243	turquoise	0.43514
Cs_ont_2g004240	ERF	PF00847	AP2 domain	10.24	10.69	8.03	3.62	4.94	4.89	1.10646	0.00254877	red	0.67848
Cs_ont_2g004630	ERF	PF00847	AP2 domain	6.63	4.37	4.46	11.51	9.2	10.33	-1.00559	0.00321806	turquoise	0.55223
Cs_ont_2g022570	ERF	PF00847	AP2 domain	19.59	14.47	15.14	31.22	32.8	40.95	-1.09325	0.00276813	turquoise	0.39484
Cs_ont_4g014040	ERF	PF00847	AP2 domain	3.17	1.67	1.76	5.92	4.49	6.2	-1.33151	0.00485382	turquoise	0.51229
Cs_ont_4g022340	ERF	PF00847	AP2 domain	0.39	0.54	0.32	0.97	0.88	1.84	-1.56169	0.0300469	turquoise	0.45399
Cs_ont_5g011900	ERF	PF00847	AP2 domain	2.44	1.91	1.16	0.19	0.45	0.45	2.33772	0.0090429	blue	0.76164
Cs_ont_5g024690	ERF	PF00847	AP2 domain	2.23	0.3	1.17	0.01	0	0	8.53138	0.0461154	-	-
Cs_ont_9g013670	ERF	PF00847	AP2 domain	0.56	6.94	2.19	0.72	0.45	0.32	2.70118	0.113566	turquoise	0.92368
Cs_ont_8g020340	GATA	PF00320	GATA zinc finger	3.93	2.68	3.47	0.92	1.72	1.43	1.30839	0.00493522	red	0.83315
Cs_ont_1g026300	GRAS	PF03514	GRAS domain family	1.12	4.45	1.84	0.69	0.89	0.87	1.59669	0.0890935	turquoise	0.76698
Cs_ont_5g018360	GRAS	PF03514	GRAS domain family	0.28	0.23	0.31	0.89	0.98	1.38	-1.98674	0.00301218	-	-
Cs_ont_6g007580	GRF	PF08879	WRC	3.96	3.16	4.17	1.58	1.65	2.04	1.09917	0.00204746	blue	0.79845
Cs_ont_1g025960	HB-other	PF00046	Homeobox domain	0.76	1.75	0.61	0.1	0.23	0	3.24101	0.0314349	-	-
Cs_ont_1g026270	HB-other	PF00046	Homeobox domain	2.98	9.29	6.32	0.98	0.1	0.49	3.56569	0.0184144	blue	0.72143
Cs_ont_6g016220	HB-other	PF00046	Homeobox domain	18.6	51.78	21.74	11.67	9.37	8.05	1.66299	0.0596194	turquoise	0.8341
Cs_ont_8g005400	HB-other	PF00046	Homeobox domain	0.21	1.62	0.79	0.09	0.22	0	3.07923	0.0682477	-	-
Cs_ont_5g030610	HB-other	PF00046	Homeobox domain	47.18	98.79	51.34	33.82	31.74	26.03	1.1072	0.0513562	turquoise	0.63623
Cs_ont_3g011170	LBD (AS2/LOB)	PF03195	Protein of unknown function DUF260	26.7	13.13	14.2	5.06	3.92	6.71	1.78392	0.0224055	blue	0.93714
Cs_ont_7g002000	LBD (AS2/LOB)	PF03195	Protein of unknown function DUF260	95.1	56.38	101.14	202.31	192.33	177.12	-1.17844	0.0012735	brown	0.78461
Cs_ont_8g026080	LBD (AS2/LOB)	PF03195	Protein of unknown function DUF260	0.37	2.75	0.4	0.06	0.06	0.28	3.1375	0.129646	-	-
Cs_ont_8g016920	MIKC	PF00319	SRF-type transcription factor (DNA-binding and dimerisation domain)	0.22	0.51	0.05	1.58	1.79	1.08	-2.51226	0.00402742	-	-
Cs_ont_5g027040	MIKC	PF00319	SRF-type transcription factor (DNA-binding and dimerisation domain)	10.31	83.6	29.07	1.24	3.06	0.87	4.57212	0.0743463	turquoise	0.6499
Cs_ont_2g032240	MYB	PF00249	Myb-like DNA-binding domain	2.13	1.59	1.48	0.48	0.24	0.43	2.17688	0.00160731	blue	0.82399
Cs_ont_3g004630	MYB	PF00249	Myb-like DNA-binding domain	0.76	0.34	0.4	0.01	0	0	7.22882	0.00966918	-	-
Cs_ont_5g005970	MYB	PF00249	Myb-like DNA-binding domain	2.2	4.8	2.17	0.85	0.62	0.3	2.37317	0.0248205	turquoise	0.81102
Cs_ont_6g005110	MYB	PF00249	Myb-like DNA-binding domain	25.95	14.06	22	16.27	11.63	14.03	0.564518	0.0741725	blue	0.89126
Cs_ont_4g006840	MYB_related	PF00249	Myb-like DNA-binding domain	0.75	3.82	0.74	0.18	0.57	0	2.82375	0.108605	turquoise	0.91447
Cs_ont_5g015130	MYB_related	PF00249	Myb-like DNA-binding domain	1.35	3.39	1.48	0.2	0.17	0	4.07132	0.0211077	turquoise	0.95114
Cs_ont_8g012720	MYB_related	PF00249	Myb-like DNA-binding domain	27.78	48.36	26.06	11.42	9.82	8.77	1.76788	0.0144217	blue	0.85927
Cs_ont_2g004470	NAC	PF02365	No apical meristem (NAM) protein	19.23	16.64	19.24	9	6.31	9.43	1.15547	0.000742669	blue	0.94644
Cs_ont_2g024810	NAC	PF02365	No apical meristem (NAM) protein	4	7.78	3.29	1.34	1.47	0.79	2.06561	0.026671	turquoise	0.91933
Cs_ont_5g005590	NAC	PF02365	No apical meristem (NAM) protein	2.37	8.65	2.92	1.15	1.72	0.44	2.07433	0.0788423	turquoise	0.86447
Cs_ont_5g012130	NAC	PF02365	No apical meristem (NAM) protein	3.03	17.46	3.67	0.8	0.93	0.46	3.46362	0.0974418	turquoise	0.73443
Cs_ont_5g015420	NAC	PF02365	No apical meristem (NAM) protein	10.9	21.3	9.49	4.64	4.73	3.69	1.67455	0.0315687	turquoise	0.93337
Cs_ont_7g011390	NAC	PF02365	No apical meristem (NAM) protein	7.08	13.67	6.77	2.96	3.09	1.11	1.94245	0.0220309	turquoise	0.66118
Cs_ont_9g020800	NAC	PF02365	No apical meristem (NAM) protein	22.84	8.91	15.61	36.19	31.35	31.81	-1.06885	0.00791297	turquoise	0.11533
Cs_ont_6g009600	NF-YA	PF02045	CCAAT-binding transcription factor (CBF-B/NF-YA) subunit B	7.07	23.45	6.69	2.2	3.89	2.83	2.06057	0.0821576	turquoise	0.6978
Cs_ont_7g019820	RAV	PF02362	B3 DNA binding domain	2.26	1.24	1.08	0.45	0.45	0.51	1.69965	0.0230799	blue	0.80388
Cs_ont_2g004750	SBP	PF03110	SBP domain	2.06	3.67	1.47	0.4	0.69	0.4	2.27268	0.0228664	turquoise	0.79638
Cs_ont_2g027060	TCP	PF03634	TCP family transcription factor	21.48	53.59	16.68	11.96	16.3	8.1	1.33536	0.0967459	turquoise	0.73655
Cs_ont_7g026320	TCP	PF03634	TCP family transcription factor	0.27	1.06	0.28	0.09	0.06	0.03	3.16099	0.0716407	-	-
Cs_ont_2g027050	TCP	PF03634	TCP family transcription factor	23.88	66.53	27.96	11.54	12.78	9.19	1.82064	0.0532793	turquoise	0.71413
Cs_ont_4g023640	WRKY	PF03106	WRKY DNA -binding domain	3.01	3.5	3.72	1.33	0.75	1.09	1.69025	0.000470211	blue	0.84188
Cs_ont_5g004320	WRKY	PF03106	WRKY DNA -binding domain	6.14	2.43	2.56	0.06	0.04	0.1	5.79831	0.0200325	turquoise	0.70444
Cs_ont_8g010340	WRKY	PF03106	WRKY DNA -binding domain	1.93	6.59	3.17	0.62	1.38	0.46	2.24854	0.0482512	turquoise	0.56766

## Sheet: Table S8.3
Table S8.3. The expression levels (shown in TPM) and statistical data of the differentially expressed TFs in the compared group of WT3 vs. MT3.
Gene id	Family	DNA domain	Domain description	WT3-1_TPM	WT3-2_TPM	WT3-3_TPM	MT3-1_TPM	MT3-2_TPM	MT3-3_TPM	log2(FC)	P Value	module	kME
Cs_ont_1g022280	AP2	PF00847	AP2 domain	39.32	33.87	34.31	18.82	20.08	13.14	1.04664	0.00129051	blue	0.56066
Cs_ont_6g001630	AP2	PF00847	AP2 domain	0.93	1.54	0.43	0.01	0	0	8.17991	0.0199452	-	-
Cs_ont_6g019270	AP2	PF00847	AP2 domain	2.88	3.37	2.73	1.69	1.78	1.14	0.961949	0.00317579	blue	0.51898
Cs_ont_8g004020	AP2	PF00847	AP2 domain	14.16	14.07	13.09	6.4	6.55	6.48	1.08855	1.48376e-05	blue	0.87949
Cs_ont_4g015510	B3	PF02362	B3 DNA binding domain	0.09	0.11	0.1	0.33	0.46	0.23	-1.76553	0.0114703	-	-
Cs_ont_3g005320	bHLH	PF00010	Helix-loop-helix DNA-binding domain	1.85	1.78	1.61	0.59	0.57	1.04	1.25206	0.0019536	-	-
Cs_ont_5g001230	bHLH	PF00010	Helix-loop-helix DNA-binding domain	12.12	13.75	7.46	3.43	3.88	3.96	1.56433	0.00886957	blue	0.91623
Cs_ont_6g004050	bHLH	PF00010	Helix-loop-helix DNA-binding domain	7.92	8.16	6.77	5.1	3.22	3.62	0.936391	0.00352152	turquoise	0.38344
Cs_ont_7g015870	bHLH	PF00010	Helix-loop-helix DNA-binding domain	2.04	2.06	2.23	0.56	0.73	1.13	1.3872	0.000952937	blue	0.86949
Cs_ont_8g024860	bHLH	PF00010	Helix-loop-helix DNA-binding domain	2.17	1.64	0.89	0.07	0.66	0.14	2.43357	0.0185784	-	-
Cs_ont_5g023700	CAMTA	PF03859	CG-1 domain	0.42	0.47	0.25	1.38	1.12	1.34	-1.75207	0.000503597	brown	0.64386
Cs_ont_1g027600	DBB	PF00643	B-box zinc finger	25.88	22.74	17.97	4.63	8.63	4.91	1.87375	0.00180264	blue	0.90858
Cs_ont_7g026600	Dof	PF02701	Dof domain, zinc finger	1.06	0.88	1.34	4.17	1.9	3.48	-1.5418	0.0189996	turquoise	0.82944
Cs_ont_1g003740	ERF	PF00847	AP2 domain	7.84	14.42	5.41	1.62	1.67	2.12	2.35462	0.0256299	blue	0.90606
Cs_ont_1g003780	ERF	PF00847	AP2 domain	11.27	16.41	5.27	3.8	5.45	4.59	1.25143	0.0609498	blue	0.90139
Cs_ont_2g004240	ERF	PF00847	AP2 domain	9.64	10.15	8.59	6.86	2.07	5.69	0.956931	0.0193677	red	0.67848
Cs_ont_2g004630	ERF	PF00847	AP2 domain	7.55	5.82	6.58	22.7	14.3	13.34	-1.33532	0.0141513	turquoise	0.55223
Cs_ont_2g022570	ERF	PF00847	AP2 domain	16.82	17.08	16.77	80.58	63.23	43.25	-1.8843	0.00676482	turquoise	0.39484
Cs_ont_3g007080	ERF	PF00847	AP2 domain	19.16	23.9	20.92	9.74	11.07	9	1.10182	0.000827544	blue	0.63078
Cs_ont_3g009530	ERF	PF00847	AP2 domain	0.54	1.08	0.84	3.3	2	1.5	-1.46688	0.0303672	turquoise	0.56382
Cs_ont_4g001780	ERF	PF00847	AP2 domain	9.2	14.4	11.93	31.4	32.74	26.48	-1.35079	0.000814252	brown	0.82169
Cs_ont_4g004380	ERF	PF00847	AP2 domain	6.26	6.61	4.77	3.34	2.83	3.33	0.892851	0.00498173	yellow	0.86413
Cs_ont_4g014040	ERF	PF00847	AP2 domain	2.8	2.85	2.9	14.66	10.69	6.97	-1.91843	0.0117059	turquoise	0.51229
Cs_ont_4g022340	ERF	PF00847	AP2 domain	0.79	0.36	0.98	3.32	5.64	3.65	-2.56564	0.00474661	turquoise	0.45399
Cs_ont_5g007750	ERF	PF00847	AP2 domain	214.46	213.6	152.48	56.37	111.27	73.09	1.26998	0.00618476	blue	0.61311
Cs_ont_5g011870	ERF	PF00847	AP2 domain	6.12	10.75	5.31	1.9	1.5	1.84	2.08162	0.0146441	blue	0.91383
Cs_ont_5g011900	ERF	PF00847	AP2 domain	1.93	2.33	1.66	0.47	1.2	0.79	1.26694	0.00796437	blue	0.76164
Cs_ont_5g018560	ERF	PF00847	AP2 domain	0.81	0.67	0.79	2.95	1.04	1.72	-1.3308	0.0551409	turquoise	0.868
Cs_ont_5g040600	ERF	PF00847	AP2 domain	0.85	1.68	0.35	0	0.2	0	3.848	0.0428655	-	-
Cs_ont_5g042740	ERF	PF00847	AP2 domain	0.33	0.52	0.23	4.45	0.81	3.16	-2.96279	0.0419781	-	-
Cs_ont_5g042760	ERF	PF00847	AP2 domain	3.09	3.62	2.73	1.09	0.69	1.38	1.57886	0.00152621	blue	0.79968
Cs_ont_9g022190	ERF	PF00847	AP2 domain	7.92	6.65	5.46	35.61	14.74	22.32	-1.8592	0.0230228	turquoise	0.51981
Cs_ont_8g013010	FAR1	PF03101	FAR1 DNA-binding domain	0.32	0.45	0.27	0.06	0	0	4.11548	0.00233227	-	-
Cs_ont_5g045820	FAR1	PF03101	FAR1 DNA-binding domain	0.03	0.07	0.04	0.05	18.39	23.17	-8.21536	0.0606556	brown	0.32808
Cs_ont_1g027500	GATA	PF00320	GATA zinc finger	11.82	8.54	7.11	2.51	4.26	2.24	1.60826	0.00794147	red	0.76598
Cs_ont_4g005450	GATA	PF00320	GATA zinc finger	1.47	1.49	1.78	0.77	0.59	0.84	1.10738	0.00123267	red	0.83714
Cs_ont_8g020340	GATA	PF00320	GATA zinc finger	4.84	4.19	3.63	2.08	2.95	1.64	0.924519	0.00923055	red	0.83315
Cs_ont_1g025960	HB-other	PF00046	Homeobox domain	0.54	0.92	0.55	2.86	0.67	2.85	-1.66636	0.0600057	-	-
Cs_ont_1g026270	HB-other	PF00046	Homeobox domain	9.6	6.52	7.45	5.67	1.75	4.5	0.983568	0.0291216	blue	0.72143
Cs_ont_3g011330	HB-other	PF00046	Homeobox domain	5.92	6.3	5.01	14.07	9.56	13.82	-1.12004	0.00559863	turquoise	0.59423
Cs_ont_4g005320	HB-other	PF00046	Homeobox domain	0.98	1.18	1.21	4.32	1.67	2.59	-1.34823	0.0450025	turquoise	0.79062
Cs_ont_7g025840	HB-other	PF00046	Homeobox domain	11.15	9.72	11.6	4.37	6.34	5.64	0.989817	0.00133036	blue	0.84714
Cs_ont_7g026180	HB-other	PF00046	Homeobox domain	0.61	0.67	0.79	7.01	1.57	4.26	-2.63294	0.0421737	turquoise	0.6284
Cs_ont_1g007720	LBD (AS2/LOB)	PF03195	Protein of unknown function DUF260	6.22	7.61	3.76	1.16	3.08	2.42	1.40116	0.0221782	blue	0.85866
Cs_ont_1g025420	LBD (AS2/LOB)	PF03195	Protein of unknown function DUF260	1.3	1.2	1.58	0.26	0.33	0.25	2.28011	0.000376206	-	-
Cs_ont_3g011170	LBD (AS2/LOB)	PF03195	Protein of unknown function DUF260	60.75	63.02	47.16	25.36	29.68	24.52	1.10329	0.00212547	blue	0.93714
Cs_ont_5g001940	LBD (AS2/LOB)	PF03195	Protein of unknown function DUF260	6.31	6.88	6.57	2.11	2.92	4.46	1.0581	0.00422781	blue	0.80076
Cs_ont_5g001950	LBD (AS2/LOB)	PF03195	Protein of unknown function DUF260	43.68	51.35	45.12	11	13.75	14.12	1.85024	9.42085e-05	blue	0.96033
Cs_ont_5g036780	LBD (AS2/LOB)	PF03195	Protein of unknown function DUF260	35.42	36.69	30.42	14.37	20.06	16.2	1.01798	0.00122247	yellow	0.86665
Cs_ont_8g004260	LBD (AS2/LOB)	PF03195	Protein of unknown function DUF260	3.17	2.3	2.65	0.93	1.38	1.58	1.06171	0.00566438	blue	0.7013
Cs_ont_2g008820	LSD	PF06943	LSD1 zinc finger	146.18	156.24	165.19	83.33	97.83	92.4	0.773448	0.000366937	blue	0.93341
Cs_ont_1g027450	MIKC	PF00319	SRF-type transcription factor (DNA-binding and dimerisation domain)	0.47	0.89	0.68	3.95	0.69	3.14	-1.9312	0.0623559	turquoise	0.57935
Cs_ont_6g002870	MIKC	PF00319	SRF-type transcription factor (DNA-binding and dimerisation domain)	1.39	1.95	1.73	0.45	0.19	0.44	2.23095	0.000966828	blue	0.58403
Cs_ont_9g019250	MIKC	PF00319	SRF-type transcription factor (DNA-binding and dimerisation domain)	1.26	1.31	1.48	0.53	0.18	0.2	2.15398	0.000676266	-	-
Cs_ont_9g024880	MIKC	PF00319	SRF-type transcription factor (DNA-binding and dimerisation domain)	0.45	0.53	0.69	3.47	1.54	2.45	-2.15933	0.0132093	brown	0.79907
Cs_ont_3g008720	MIKC	PF00319	SRF-type transcription factor (DNA-binding and dimerisation domain)	0.14	0.28	0.25	6.18	0.35	2.15	-3.69546	0.0981904	-	-
Cs_ont_2g012590	MYB	PF00249	Myb-like DNA-binding domain	6.02	6.01	9.11	3.09	4.86	3.71	0.858408	0.0260396	blue	0.8721
Cs_ont_2g028970	MYB	PF00249	Myb-like DNA-binding domain	27.04	23.28	29.63	4.91	10.73	15.06	1.38086	0.00455137	blue	0.66538
Cs_ont_2g032240	MYB	PF00249	Myb-like DNA-binding domain	1.7	2.21	1.93	0.55	0.43	0.79	1.72222	0.000856383	blue	0.82399
Cs_ont_4g015760	MYB	PF00249	Myb-like DNA-binding domain	16.8	19.34	9.44	3.7	8.21	6.19	1.33241	0.023794	blue	0.91171
Cs_ont_5g005970	MYB	PF00249	Myb-like DNA-binding domain	1.42	1.81	1.71	7.27	2.04	4.96	-1.5304	0.0548982	turquoise	0.81102
Cs_ont_6g005110	MYB	PF00249	Myb-like DNA-binding domain	47.18	55.83	42.17	8.72	16.59	9.58	2.05696	0.000723492	blue	0.89126
Cs_ont_7g016150	MYB	PF00249	Myb-like DNA-binding domain	1.81	2.29	1.68	5.47	4.77	4.24	-1.32492	0.000975339	brown	0.75798
Cs_ont_8g025330	MYB	PF00249	Myb-like DNA-binding domain	2.68	2.81	1.5	5.95	5.67	4.39	-1.19561	0.00455497	turquoise	0.51875
Cs_ont_1g017510	MYB_related	PF00249	Myb-like DNA-binding domain	115.25	107.81	110.18	56.77	54.59	52.42	1.0248	1.18811e-05	blue	0.92883
Cs_ont_2g019470	MYB_related	PF00249	Myb-like DNA-binding domain	808.55	844.39	1074.65	436.26	817.71	605.66	0.552611	0.0522977	-	-
Cs_ont_5g015130	MYB_related	PF00249	Myb-like DNA-binding domain	1.26	1.43	1.48	7.67	1.03	5.04	-1.72026	0.0870012	turquoise	0.95114
Cs_ont_7g026590	MYB_related	PF00249	Myb-like DNA-binding domain	3.05	2.5	3.78	13.96	5.24	13.44	-1.80669	0.0262751	green	0.79394
Cs_ont_8g012720	MYB_related	PF00249	Myb-like DNA-binding domain	62.01	72.88	59.63	36.87	16.84	31	1.19931	0.00354731	blue	0.85927
Cs_ont_9g028400	MYB_related	PF00249	Myb-like DNA-binding domain	2.27	3.42	2.95	14.45	1.76	10.95	-1.65238	0.0897334	turquoise	0.9109
Cs_ont_1g005650	NAC	PF02365	No apical meristem (NAM) protein	2.56	2.82	3.92	9.69	5.64	6.91	-1.25785	0.0135661	turquoise	0.76554
Cs_ont_1g005680	NAC	PF02365	No apical meristem (NAM) protein	2.49	1.22	2.25	5.67	4.67	4.74	-1.33925	0.0019262	turquoise	0.70447
Cs_ont_1g006540	NAC	PF02365	No apical meristem (NAM) protein	17.54	16.97	19.38	8.83	7.14	9.89	1.0593	0.000493943	blue	0.81071
Cs_ont_2g028110	NAC	PF02365	No apical meristem (NAM) protein	0.56	0.61	0.52	2.13	0.75	1.58	-1.40002	0.0415978	-	-
Cs_ont_5g005630	NAC	PF02365	No apical meristem (NAM) protein	0.72	1.69	1.02	4.74	1.75	5.33	-1.78495	0.0354804	turquoise	0.81818
Cs_ont_5g039860	NAC	PF02365	No apical meristem (NAM) protein	30.91	30.23	23.13	12.42	10.01	9.58	1.3965	0.00136663	blue	0.59711
Cs_ont_5g046660	NAC	PF02365	No apical meristem (NAM) protein	3.17	3.77	3.31	9.91	6.59	6.77	-1.18285	0.00826557	brown	0.92913
Cs_ont_8g008230	NAC	PF02365	No apical meristem (NAM) protein	0.17	0.04	0.09	1.43	0.43	0.77	-3.13203	0.0292782	-	-
Cs_ont_7g021870	SBP	PF03110	SBP domain	8.42	9.94	10.12	17.55	25.13	19.13	-1.11789	0.00470326	turquoise	0.49049
Cs_ont_1g011130	WRKY	PF03106	WRKY DNA -binding domain	0.5	1.41	0.27	0.07	0	0	4.96083	0.0569945	-	-
Cs_ont_2g001540	WRKY	PF03106	WRKY DNA -binding domain	28.05	29.37	19.14	10.45	12.64	9.84	1.21719	0.00595492	red	0.77609
Cs_ont_4g001570	WRKY	PF03106	WRKY DNA -binding domain	1.82	1.38	1.59	0.55	0.59	0.53	1.52018	0.000629215	-	-
Cs_ont_5g003720	WRKY	PF03106	WRKY DNA -binding domain	2.29	2.54	1.67	0.58	0.77	1.13	1.3901	0.00586081	blue	0.8433
Cs_ont_5g004320	WRKY	PF03106	WRKY DNA -binding domain	0.64	0.32	0.54	7.39	1.36	3.33	-3.00959	0.0591433	turquoise	0.70444
Cs_ont_7g026460	ZF-HD	PF04770	ZF-HD protein dimerisation region	7.89	10.09	6.29	5.03	3.03	4.38	0.964188	0.0171428	blue	0.91737

[truncated: 2 more sheets: Table S9, Table S10]
